# Supplementary material for: Storage time of intraoperative transfused allogeneic red blood cells is not associated with new-onset postoperative atrial fibrillation in cardiac surgery
Source: PLoS One. 2017 Feb 22;12(2):e0172726. doi: 10.1371/journal.pone.0172726 (PMC5321425; doi:10.1371/journal.pone.0172726)
Supplement: S1 File — (XLSX) [file pone.0172726.s001.xlsx]

## Sheet: final_population_anonymized (00
product_age_in_days,predialys,medbeta,medca,medace,bmi,essex,aldertid,eskol,esperart,escns,escreat200,eslv,esami,udsaryaf,afdeling,esdiabetes,eurologii,trans,mean_age,count_blood,age_blood,dod,esnyha_gr,comb_surg,cabg_rc,valve,surg,trans_storage,age_gr,bmi_gr
NA,0,no,yes,no,30.42,male,63,no,no,1,0,EF:30-50%,0,no poaf,Skejby,0,NA,no,NA,0,non-transfused,0,NA,0,cabgon,0,cabgon,non-transfused,61-66,<=40
NA,0,no,no,yes,29.41,male,74,no,no,0,0,EF:>50%,0,poaf,Aalborg,0,NA,no,NA,0,non-transfused,0,NA,0,other,1,valve,non-transfused,>73,<=40
NA,0,yes,yes,no,29.03,male,69,no,no,0,0,EF:>50%,0,no poaf,Skejby,0,NA,no,NA,0,non-transfused,0,NA,0,cabgon,0,cabgon,non-transfused,67-73,<=40
4,0,no,no,yes,32.35,female,82,no,no,0,0,EF:>50%,0,no poaf,Skejby,0,NA,yes,4,1,<14 days,0,NA,0,cabgoff,0,cabgoff,<14 days,>73,<=40
NA,0,yes,no,no,25.35,male,67,no,no,0,0,EF:>50%,0,no poaf,Skejby,0,NA,no,NA,0,non-transfused,0,NA,0,cabgon,0,cabgon,non-transfused,67-73,<=40
15,0,yes,no,no,24.54,male,67,no,no,0,0,EF:<30%,1,poaf,Skejby,0,NA,yes,15,10,>=14 days,0,NA,0,cabgon,0,cabgon,>=14 days,67-73,<=40
7,0,yes,no,yes,27.56,female,68,no,no,0,0,EF:>50%,0,no poaf,Skejby,0,NA,yes,7,1,<14 days,0,NA,0,cabgoff,0,cabgoff,<14 days,67-73,<=40
NA,0,no,no,no,24.49,male,65,no,no,0,0,EF:>50%,0,no poaf,Skejby,0,0.64,no,NA,0,non-transfused,0,<=2,0,cabgoff,0,cabgoff,non-transfused,61-66,<=40
NA,0,yes,no,no,29.4,male,69,no,no,0,0,EF:>50%,0,no poaf,Aalborg,0,NA,no,NA,0,non-transfused,0,NA,0,other,1,valve,non-transfused,67-73,<=40
NA,0,no,no,yes,27.1,male,44,no,no,0,0,EF:<30%,0,no poaf,Aalborg,0,NA,no,NA,0,non-transfused,0,NA,0,other,1,valve,non-transfused,<60,<=40
NA,0,no,no,no,21.22,male,74,no,no,0,0,EF:>50%,1,no poaf,Skejby,0,2.49,no,NA,0,non-transfused,0,<=2,0,cabgon,0,cabgon,non-transfused,>73,<=40
NA,0,yes,no,no,26.77,male,73,no,no,0,0,EF:>50%,0,no poaf,Aalborg,0,0.97,no,NA,0,non-transfused,0,<=2,0,cabgoff,0,cabgoff,non-transfused,67-73,<=40
NA,0,no,no,no,27.12,male,86,no,no,0,0,EF:>50%,0,no poaf,Skejby,0,NA,no,NA,0,non-transfused,0,NA,0,cabgoff,0,cabgoff,non-transfused,>73,<=40
NA,0,no,no,no,23.62,male,52,no,no,0,0,EF:>50%,0,no poaf,Skejby,0,NA,no,NA,0,non-transfused,0,NA,0,other,1,valve,non-transfused,<60,<=40
NA,0,yes,no,yes,22.04,male,66,no,yes,0,0,EF:>50%,0,no poaf,Aalborg,0,NA,no,NA,0,non-transfused,0,NA,0,cabgon,0,cabgon,non-transfused,61-66,<=40
NA,0,no,no,no,23.61,female,65,no,no,0,0,EF:>50%,0,no poaf,Skejby,0,NA,no,NA,0,non-transfused,0,NA,0,other,1,valve,non-transfused,61-66,<=40
NA,0,yes,no,no,25.25,male,53,no,no,0,0,EF:30-50%,1,no poaf,Skejby,0,NA,no,NA,0,non-transfused,0,NA,0,cabgoff,0,cabgoff,non-transfused,<60,<=40
NA,0,no,yes,no,31.89,male,73,no,no,0,0,EF:>50%,0,no poaf,Skejby,0,1.31,no,NA,0,non-transfused,0,>2,0,other,1,valve,non-transfused,67-73,<=40
NA,0,no,yes,no,20.45,female,82,no,no,0,0,EF:30-50%,0,no poaf,Aalborg,0,2.37,no,NA,0,non-transfused,0,<=2,0,other,1,valve,non-transfused,>73,<=40
NA,0,yes,no,yes,28.72,male,69,no,no,0,0,EF:>50%,0,no poaf,Aalborg,0,0.87,no,NA,0,non-transfused,0,<=2,0,cabgon,0,cabgon,non-transfused,67-73,<=40
8,0,yes,yes,no,19.43,female,72,no,no,0,0,EF:>50%,0,poaf,Skejby,0,NA,yes,8,1,<14 days,0,NA,0,cabgoff,0,cabgoff,<14 days,67-73,<=40
NA,0,yes,yes,no,27.76,male,64,no,no,0,0,EF:>50%,0,poaf,Skejby,0,0.62,no,NA,0,non-transfused,0,<=2,0,cabgon,0,cabgon,non-transfused,61-66,<=40
19,0,yes,no,yes,23.39,male,71,no,no,0,0,EF:30-50%,0,no poaf,Aalborg,0,NA,yes,14.71428571,7,>=14 days,0,NA,0,cabgon,0,cabgon,>=14 days,67-73,<=40
NA,0,yes,no,no,22.15,male,63,no,no,0,0,EF:>50%,0,no poaf,Aalborg,0,0.73,no,NA,0,non-transfused,0,<=2,0,cabgon,0,cabgon,non-transfused,61-66,<=40
NA,0,yes,no,no,19.13,female,76,no,no,0,0,EF:>50%,0,no poaf,Aalborg,0,NA,no,NA,0,non-transfused,0,NA,0,cabgoff,0,cabgoff,non-transfused,>73,<=40
NA,0,no,no,no,23.04,male,56,no,no,0,0,EF:30-50%,0,no poaf,Skejby,0,NA,no,NA,0,non-transfused,0,NA,0,other,1,valve,non-transfused,<60,<=40
NA,0,no,no,no,32.19,male,63,no,no,0,0,EF:>50%,0,no poaf,Aalborg,0,NA,no,NA,0,non-transfused,0,NA,0,cabgon,0,cabgon,non-transfused,61-66,<=40
28,0,no,no,no,22.76,male,82,no,no,0,0,EF:>50%,0,poaf,Skejby,0,NA,yes,28,1,>=14 days,0,NA,0,cabgoff,0,cabgoff,>=14 days,>73,<=40
NA,0,yes,no,no,26.15,male,64,no,no,0,0,EF:>50%,0,poaf,Skejby,0,NA,no,NA,0,non-transfused,0,NA,0,cabgoff,0,cabgoff,non-transfused,61-66,<=40
5,0,yes,no,yes,31.96,male,68,no,yes,NA,0,NA,1,no poaf,Skejby,0,1.24,yes,0.227272727,22,<14 days,0,<=2,0,cabgon,0,cabgon,<14 days,67-73,<=40
NA,0,no,yes,no,26.12,male,68,no,no,0,0,EF:30-50%,1,no poaf,Skejby,0,NA,no,NA,0,non-transfused,0,NA,0,cabgon,0,cabgon,non-transfused,67-73,<=40
NA,0,no,no,no,30.04,female,84,no,no,0,0,NA,0,no poaf,Skejby,0,2.87,no,NA,0,non-transfused,0,>2,0,other,1,valve,non-transfused,>73,<=40
NA,0,yes,yes,yes,30.02,male,57,no,no,0,0,EF:30-50%,0,no poaf,Skejby,0,0.68,no,NA,0,non-transfused,0,<=2,0,cabgon,0,cabgon,non-transfused,<60,<=40
NA,0,yes,yes,yes,26.75,male,77,no,yes,0,0,EF:>50%,0,no poaf,Skejby,0,NA,no,NA,0,non-transfused,0,NA,0,cabgon,0,cabgon,non-transfused,>73,<=40
NA,0,yes,no,no,22.86,female,71,no,no,0,0,EF:>50%,0,no poaf,Skejby,0,1.16,no,NA,0,non-transfused,0,<=2,0,cabgon,0,cabgon,non-transfused,67-73,<=40
NA,0,yes,yes,yes,30.46,male,67,no,no,0,0,EF:30-50%,1,poaf,Aalborg,0,2.53,no,NA,0,non-transfused,0,<=2,1,other,0,comb,non-transfused,67-73,<=40
19,0,yes,no,no,27.4,male,74,no,no,0,0,EF:>50%,0,poaf,Aalborg,0,1,yes,19,1,>=14 days,0,<=2,1,other,0,comb,>=14 days,>73,<=40
NA,0,yes,no,no,23.72,male,66,no,no,0,0,EF:>50%,0,poaf,Skejby,0,NA,no,NA,0,non-transfused,0,NA,1,other,0,comb,non-transfused,61-66,<=40
NA,0,no,yes,no,27.76,male,49,yes,no,0,0,EF:>50%,0,no poaf,Skejby,0,0.6,no,NA,0,non-transfused,0,<=2,0,cabgoff,0,cabgoff,non-transfused,<60,<=40
NA,0,yes,no,no,24.84,male,61,no,no,0,0,EF:>50%,0,no poaf,Aalborg,0,0.57,no,NA,0,non-transfused,0,<=2,0,other,1,valve,non-transfused,61-66,<=40
NA,0,no,no,no,24.07,female,32,no,no,0,0,EF:>50%,0,no poaf,Skejby,0,NA,no,NA,0,non-transfused,0,NA,0,other,1,valve,non-transfused,<60,<=40
NA,0,yes,no,no,29.01,male,60,no,no,0,0,EF:>50%,0,poaf,Skejby,0,NA,no,NA,0,non-transfused,0,NA,0,cabgoff,0,cabgoff,non-transfused,61-66,<=40
NA,0,yes,no,yes,28.73,male,68,no,yes,0,0,EF:30-50%,0,no poaf,Skejby,0,NA,no,NA,0,non-transfused,0,NA,0,cabgoff,0,cabgoff,non-transfused,67-73,<=40
NA,0,yes,yes,yes,24.54,male,81,no,no,0,0,EF:30-50%,0,no poaf,Aalborg,0,NA,no,NA,0,non-transfused,0,NA,0,other,1,valve,non-transfused,>73,<=40
NA,0,no,no,no,23.55,male,71,no,no,0,0,EF:>50%,0,no poaf,Aalborg,0,1.26,no,NA,0,non-transfused,0,<=2,0,cabgoff,0,cabgoff,non-transfused,67-73,<=40
NA,0,yes,no,yes,31.1,male,64,no,no,0,0,EF:30-50%,1,no poaf,Aalborg,0,NA,no,NA,0,non-transfused,0,NA,0,cabgoff,0,cabgoff,non-transfused,61-66,<=40
15,0,no,no,yes,28.37,male,68,yes,no,0,0,EF:30-50%,0,no poaf,Skejby,0,1.15,yes,15,3,>=14 days,0,<=2,0,cabgon,0,cabgon,>=14 days,67-73,<=40
NA,0,yes,no,no,27.68,male,76,no,no,0,0,EF:>50%,0,no poaf,Skejby,0,NA,no,NA,0,non-transfused,0,NA,0,other,1,valve,non-transfused,>73,<=40
32,0,yes,no,no,26.72,female,81,no,no,0,0,NA,0,no poaf,Skejby,0,NA,yes,32,1,>=14 days,0,NA,1,other,0,comb,>=14 days,>73,<=40
NA,0,yes,no,yes,25,male,68,no,no,0,NA,NA,0,no poaf,Aalborg,0,0.63,no,NA,0,non-transfused,0,<=2,0,cabgon,0,cabgon,non-transfused,67-73,<=40
NA,0,yes,no,yes,29.22,male,64,no,no,0,0,EF:>50%,0,no poaf,Skejby,0,NA,no,NA,0,non-transfused,0,NA,0,cabgoff,0,cabgoff,non-transfused,61-66,<=40
NA,0,no,yes,yes,20.68,male,77,no,yes,0,0,EF:>50%,0,poaf,Aalborg,0,NA,no,NA,0,non-transfused,0,NA,0,cabgon,0,cabgon,non-transfused,>73,<=40
4,0,yes,no,no,25.3,female,85,no,yes,1,0,EF:>50%,0,no poaf,Skejby,0,3.59,yes,1.4,5,<14 days,0,>2,0,cabgon,0,cabgon,<14 days,>73,<=40
14,0,yes,no,yes,23.04,male,61,no,no,0,0,EF:>50%,0,no poaf,Skejby,0,0.57,yes,14,2,>=14 days,0,<=2,0,cabgon,0,cabgon,>=14 days,61-66,<=40
NA,0,yes,no,yes,30.03,male,57,no,yes,1,1,EF:>50%,0,no poaf,Skejby,0,NA,no,NA,0,non-transfused,0,NA,0,cabgon,0,cabgon,non-transfused,<60,<=40
NA,0,no,no,no,24.22,female,71,yes,no,0,0,EF:>50%,0,no poaf,Skejby,0,3.16,no,NA,0,non-transfused,0,>2,1,other,0,comb,non-transfused,67-73,<=40
16,0,no,yes,no,19.49,female,65,no,no,0,0,EF:>50%,0,poaf,Aalborg,0,NA,yes,2.666666667,6,>=14 days,0,NA,0,other,1,valve,<14 days,61-66,<=40
NA,0,yes,no,yes,33.69,female,70,no,no,0,0,EF:>50%,0,no poaf,Aalborg,0,2.36,no,NA,0,non-transfused,0,<=2,0,other,1,valve,non-transfused,67-73,<=40
NA,0,yes,yes,no,31.22,female,79,no,no,0,0,NA,0,no poaf,Skejby,0,1.92,no,NA,0,non-transfused,0,>2,0,cabgon,0,cabgon,non-transfused,>73,<=40
NA,0,yes,no,no,28.73,male,42,no,no,0,0,EF:>50%,0,no poaf,Skejby,0,NA,no,NA,0,non-transfused,0,NA,0,cabgon,0,cabgon,non-transfused,<60,<=40
NA,0,no,no,yes,23.32,female,73,no,no,0,0,EF:30-50%,0,no poaf,Aalborg,0,5.55,no,NA,0,non-transfused,0,>2,0,cabgon,0,cabgon,non-transfused,67-73,<=40
14,0,yes,no,no,25.71,female,80,no,no,0,0,NA,1,poaf,Skejby,0,3.92,yes,13,2,>=14 days,0,>2,0,cabgon,0,cabgon,<14 days,>73,<=40
4,0,yes,yes,no,25.97,female,71,no,no,0,0,EF:30-50%,1,poaf,Skejby,0,NA,yes,2,4,<14 days,0,NA,0,cabgon,0,cabgon,<14 days,67-73,<=40
NA,0,yes,no,no,27.58,male,76,yes,no,0,0,EF:>50%,0,poaf,Skejby,0,NA,no,NA,0,non-transfused,0,NA,0,other,1,valve,non-transfused,>73,<=40
10,1,yes,no,yes,23.63,male,67,no,no,0,1,NA,0,no poaf,Skejby,NA,17.78,yes,10,2,<14 days,0,>2,0,other,1,valve,<14 days,67-73,<=40
NA,0,yes,no,no,27.47,male,40,no,no,0,0,EF:>50%,1,no poaf,Skejby,0,NA,no,NA,0,non-transfused,0,NA,0,cabgoff,0,cabgoff,non-transfused,<60,<=40
NA,0,no,no,no,22.55,male,62,no,no,0,0,EF:>50%,0,no poaf,Skejby,0,0.72,no,NA,0,non-transfused,0,<=2,0,other,1,valve,non-transfused,61-66,<=40
NA,0,yes,no,no,27.47,male,67,no,no,0,0,EF:30-50%,1,no poaf,Aalborg,0,1.32,no,NA,0,non-transfused,0,<=2,0,cabgon,0,cabgon,non-transfused,67-73,<=40
7,0,no,no,no,24.26,male,58,no,no,0,0,EF:>50%,0,no poaf,Skejby,0,NA,yes,4.666666667,3,<14 days,0,NA,1,other,0,comb,<14 days,<60,<=40
NA,0,no,no,yes,19.36,female,78,no,no,0,0,NA,0,no poaf,Aalborg,0,2.68,no,NA,0,non-transfused,0,<=2,0,other,1,valve,non-transfused,>73,<=40
NA,0,yes,no,no,25.54,male,60,no,no,0,0,EF:>50%,0,no poaf,Skejby,0,0.5,no,NA,0,non-transfused,0,<=2,0,cabgon,0,cabgon,non-transfused,61-66,<=40
NA,0,yes,no,no,22.04,female,80,no,no,0,0,EF:30-50%,1,no poaf,Skejby,0,NA,no,NA,0,non-transfused,0,NA,0,cabgon,0,cabgon,non-transfused,>73,<=40
18,0,no,no,yes,26.03,male,74,no,no,0,0,EF:>50%,0,no poaf,Skejby,0,2.31,yes,18,1,>=14 days,0,>2,0,other,1,valve,>=14 days,>73,<=40
NA,0,no,no,no,33.41,male,52,no,no,0,0,EF:>50%,0,poaf,Skejby,0,0.67,no,NA,0,non-transfused,0,<=2,0,other,1,valve,non-transfused,<60,<=40
19,0,no,no,yes,26.37,male,87,no,no,0,0,EF:>50%,0,no poaf,Aalborg,0,NA,yes,19,1,>=14 days,0,NA,0,cabgon,0,cabgon,>=14 days,>73,<=40
5,0,no,no,no,24.22,female,91,no,no,0,0,EF:>50%,0,no poaf,Skejby,0,NA,yes,5,3,<14 days,0,NA,0,other,1,valve,<14 days,>73,<=40
NA,0,yes,no,yes,26.45,female,63,no,no,0,0,EF:30-50%,1,no poaf,Skejby,0,NA,no,NA,0,non-transfused,0,NA,0,cabgoff,0,cabgoff,non-transfused,61-66,<=40
20,0,yes,no,no,25.5,male,57,no,no,0,0,EF:>50%,0,no poaf,Skejby,0,2.42,yes,20,1,>=14 days,0,>2,0,other,1,valve,>=14 days,<60,<=40
NA,0,no,no,yes,21.11,male,49,no,no,1,0,EF:30-50%,0,no poaf,Aalborg,0,NA,no,NA,0,non-transfused,0,NA,0,other,1,valve,non-transfused,<60,<=40
NA,0,yes,no,no,34.05,female,55,no,no,0,0,EF:>50%,1,no poaf,Aalborg,0,1.31,no,NA,0,non-transfused,0,<=2,0,cabgon,0,cabgon,non-transfused,<60,<=40
17,0,no,yes,no,31.89,female,72,no,no,0,0,EF:30-50%,1,no poaf,Aalborg,1,2.64,yes,0.894736842,19,>=14 days,0,<=2,0,cabgon,0,cabgon,<14 days,67-73,<=40
NA,0,yes,no,no,30.6,male,60,no,no,0,0,EF:>50%,1,no poaf,Skejby,0,0.65,no,NA,0,non-transfused,0,<=2,0,cabgon,0,cabgon,non-transfused,61-66,<=40
NA,0,yes,yes,no,22.39,male,65,no,no,0,0,EF:>50%,0,no poaf,Skejby,0,NA,no,NA,0,non-transfused,0,NA,0,cabgoff,0,cabgoff,non-transfused,61-66,<=40
34,0,yes,no,no,20.66,male,73,no,no,0,0,EF:30-50%,1,no poaf,Skejby,0,NA,yes,6.8125,16,>=14 days,1,NA,1,other,0,comb,<14 days,67-73,<=40
NA,0,yes,no,yes,27.69,female,82,no,no,0,0,EF:>50%,0,no poaf,Skejby,0,NA,no,NA,0,non-transfused,0,NA,0,cabgoff,0,cabgoff,non-transfused,>73,<=40
2,0,yes,no,no,32.42,female,77,no,no,0,0,EF:>50%,0,no poaf,Skejby,0,NA,yes,2,2,<14 days,0,NA,0,other,1,valve,<14 days,>73,<=40
NA,0,yes,no,yes,31.86,male,72,no,no,0,0,EF:>50%,0,no poaf,Skejby,0,NA,no,NA,0,non-transfused,0,NA,0,other,1,valve,non-transfused,67-73,<=40
NA,0,yes,yes,yes,20.23,male,70,no,yes,0,0,EF:30-50%,1,poaf,Aalborg,0,2.4,no,NA,0,non-transfused,0,<=2,0,cabgon,0,cabgon,non-transfused,67-73,<=40
29,0,yes,yes,no,25.31,male,66,no,no,0,0,EF:>50%,0,no poaf,Skejby,NA,0.8,yes,14.5,4,>=14 days,0,<=2,0,cabgon,0,cabgon,>=14 days,61-66,<=40
NA,0,yes,yes,no,35.29,male,62,no,no,0,0,EF:>50%,1,no poaf,Skejby,0,NA,no,NA,0,non-transfused,0,NA,0,cabgon,0,cabgon,non-transfused,61-66,<=40
NA,0,yes,no,yes,27.77,male,62,no,no,0,0,EF:>50%,0,no poaf,Skejby,0,2.11,no,NA,0,non-transfused,0,<=2,0,cabgon,0,cabgon,non-transfused,61-66,<=40
18,0,no,no,no,26.42,male,72,yes,no,0,0,EF:>50%,1,no poaf,Skejby,0,NA,yes,2.133333333,30,>=14 days,0,NA,1,other,0,comb,<14 days,67-73,<=40
NA,0,no,no,no,23.8,male,70,yes,no,0,0,EF:>50%,0,no poaf,Skejby,0,NA,no,NA,0,non-transfused,0,NA,0,cabgoff,0,cabgoff,non-transfused,67-73,<=40
NA,0,no,no,yes,31.1,male,70,no,no,0,0,EF:>50%,0,no poaf,Skejby,0,1.27,no,NA,0,non-transfused,0,<=2,1,other,0,comb,non-transfused,67-73,<=40
NA,0,no,no,no,25.13,male,66,no,no,0,0,EF:>50%,1,poaf,Aalborg,0,NA,no,NA,0,non-transfused,0,NA,0,cabgoff,0,cabgoff,non-transfused,61-66,<=40
NA,0,yes,yes,yes,24.77,female,74,no,no,0,0,EF:>50%,0,no poaf,Aalborg,0,NA,no,NA,0,non-transfused,0,NA,0,other,1,valve,non-transfused,>73,<=40
NA,0,yes,no,yes,28.41,male,57,no,no,0,0,EF:>50%,0,poaf,Skejby,0,0.5,no,NA,0,non-transfused,0,<=2,0,cabgon,0,cabgon,non-transfused,<60,<=40
NA,0,yes,no,yes,26.6,male,49,no,no,0,0,EF:>50%,0,no poaf,Aalborg,0,NA,no,NA,0,non-transfused,0,NA,0,other,1,valve,non-transfused,<60,<=40
NA,0,yes,no,no,24.09,female,45,no,no,0,0,EF:>50%,0,no poaf,Skejby,0,1.18,no,NA,0,non-transfused,0,<=2,0,cabgon,0,cabgon,non-transfused,<60,<=40
NA,0,no,no,yes,25.18,male,79,no,no,0,0,EF:>50%,0,no poaf,Skejby,0,2.65,no,NA,0,non-transfused,0,>2,1,other,0,comb,non-transfused,>73,<=40
NA,0,yes,no,yes,30.61,male,78,no,no,0,0,EF:>50%,1,no poaf,Skejby,0,NA,no,NA,0,non-transfused,0,NA,0,cabgon,0,cabgon,non-transfused,>73,<=40
3,0,no,yes,yes,26.67,female,71,no,no,0,0,EF:30-50%,0,poaf,Skejby,0,NA,yes,3,2,<14 days,0,NA,1,other,0,comb,<14 days,67-73,<=40
NA,0,yes,no,yes,22.2,male,61,no,no,0,0,EF:>50%,0,no poaf,Aalborg,0,NA,no,NA,0,non-transfused,0,NA,1,other,0,comb,non-transfused,61-66,<=40
NA,0,yes,no,yes,24.76,male,73,no,yes,0,0,EF:>50%,0,poaf,Skejby,0,1.84,no,NA,0,non-transfused,0,<=2,0,cabgon,0,cabgon,non-transfused,67-73,<=40
15,0,no,no,yes,23.83,female,81,yes,no,0,0,EF:30-50%,0,no poaf,Aalborg,0,5.61,yes,12.28571429,7,>=14 days,0,>2,0,other,1,valve,<14 days,>73,<=40
NA,0,yes,yes,no,32.39,female,71,no,no,0,0,EF:30-50%,0,no poaf,Skejby,0,1.29,no,NA,0,non-transfused,0,<=2,1,other,0,comb,non-transfused,67-73,<=40
NA,0,yes,no,no,26.73,male,79,yes,no,0,0,EF:30-50%,0,no poaf,Aalborg,0,NA,no,NA,0,non-transfused,0,NA,0,cabgon,0,cabgon,non-transfused,>73,<=40
NA,0,yes,no,no,23.74,male,50,no,no,0,0,EF:>50%,0,no poaf,Skejby,0,NA,no,NA,0,non-transfused,0,NA,0,cabgoff,0,cabgoff,non-transfused,<60,<=40
NA,0,yes,no,no,29.39,male,68,no,no,0,0,EF:30-50%,1,poaf,Skejby,0,NA,no,NA,0,non-transfused,0,NA,0,cabgon,0,cabgon,non-transfused,67-73,<=40
NA,0,no,no,no,19.11,male,64,no,no,0,0,EF:>50%,0,no poaf,Aalborg,0,NA,no,NA,0,non-transfused,0,NA,0,other,1,valve,non-transfused,61-66,<=40
NA,0,no,yes,yes,33.95,male,82,no,no,0,0,EF:>50%,0,poaf,Skejby,0,NA,no,NA,0,non-transfused,0,NA,0,other,1,valve,non-transfused,>73,<=40
NA,0,yes,no,yes,28.04,male,66,no,no,0,0,EF:30-50%,0,poaf,Aalborg,0,0.9,no,NA,0,non-transfused,0,<=2,0,cabgoff,0,cabgoff,non-transfused,61-66,<=40
NA,0,yes,yes,no,23.18,male,74,no,no,0,0,EF:>50%,1,no poaf,Aalborg,0,NA,no,NA,0,non-transfused,0,NA,0,cabgon,0,cabgon,non-transfused,>73,<=40
25,0,no,no,no,32.28,male,78,no,no,0,0,EF:>50%,0,no poaf,Skejby,0,2.58,yes,4.272727273,11,>=14 days,0,>2,1,other,0,comb,<14 days,>73,<=40
NA,0,no,no,no,24.3,female,41,no,no,0,0,EF:>50%,0,no poaf,Skejby,0,1.75,no,NA,0,non-transfused,0,<=2,0,other,1,valve,non-transfused,<60,<=40
NA,0,no,yes,no,27.72,male,76,no,no,0,1,EF:>50%,1,no poaf,Aalborg,0,NA,no,NA,0,non-transfused,0,NA,0,cabgon,0,cabgon,non-transfused,>73,<=40
NA,0,no,no,yes,22.72,male,64,no,no,0,0,EF:>50%,0,no poaf,Aalborg,0,0.84,no,NA,0,non-transfused,0,<=2,0,cabgon,0,cabgon,non-transfused,61-66,<=40
NA,0,yes,yes,yes,27.46,male,54,no,no,0,0,EF:>50%,0,no poaf,Skejby,0,NA,no,NA,0,non-transfused,0,NA,0,cabgoff,0,cabgoff,non-transfused,<60,<=40
6,0,yes,no,yes,25.1,male,74,no,no,0,0,EF:>50%,1,no poaf,Skejby,0,NA,yes,6,4,<14 days,0,NA,0,cabgoff,0,cabgoff,<14 days,>73,<=40
NA,0,no,no,no,30.08,female,70,no,no,0,0,EF:>50%,0,no poaf,Skejby,0,1.11,no,NA,0,non-transfused,0,<=2,0,cabgon,0,cabgon,non-transfused,67-73,<=40
6,0,no,no,no,24.49,male,60,yes,yes,0,0,EF:>50%,0,poaf,Skejby,0,NA,yes,6,1,<14 days,0,NA,0,cabgon,0,cabgon,<14 days,61-66,<=40
23,0,yes,no,yes,32.18,female,79,no,no,0,0,EF:>50%,0,no poaf,Aalborg,0,NA,yes,16.28571429,7,>=14 days,0,NA,0,other,1,valve,>=14 days,>73,<=40
NA,0,no,no,no,24.86,male,56,no,no,0,0,EF:<30%,1,no poaf,Aalborg,0,NA,no,NA,0,non-transfused,0,NA,0,cabgon,0,cabgon,non-transfused,<60,<=40
NA,0,yes,no,yes,35.02,male,71,yes,no,0,0,EF:<30%,1,poaf,Aalborg,0,2.4,no,NA,0,non-transfused,0,<=2,0,cabgon,0,cabgon,non-transfused,67-73,<=40
NA,0,no,no,no,25.8,male,72,no,no,0,0,EF:>50%,0,no poaf,Aalborg,0,NA,no,NA,0,non-transfused,0,NA,0,cabgon,0,cabgon,non-transfused,67-73,<=40
NA,0,no,no,yes,26.4,female,65,no,no,0,0,EF:>50%,0,no poaf,Aalborg,1,1.37,no,NA,0,non-transfused,0,<=2,0,cabgon,0,cabgon,non-transfused,61-66,<=40
NA,0,yes,no,no,29.75,male,46,no,no,0,0,EF:>50%,0,no poaf,Aalborg,1,0.71,no,NA,0,non-transfused,0,<=2,0,cabgon,0,cabgon,non-transfused,<60,<=40
NA,0,no,no,no,24.84,male,75,no,no,0,0,EF:>50%,0,no poaf,Skejby,0,0.85,no,NA,0,non-transfused,0,<=2,0,cabgoff,0,cabgoff,non-transfused,>73,<=40
NA,0,yes,no,yes,24.57,female,84,no,no,0,0,EF:>50%,0,no poaf,Skejby,1,2.61,no,NA,0,non-transfused,0,<=2,0,other,1,valve,non-transfused,>73,<=40
NA,0,yes,no,no,25.35,male,72,no,no,0,0,EF:>50%,0,poaf,Aalborg,0,NA,no,NA,0,non-transfused,0,NA,0,cabgon,0,cabgon,non-transfused,67-73,<=40
NA,0,no,no,no,28.08,male,73,no,no,0,0,EF:>50%,0,poaf,Aalborg,0,NA,no,NA,0,non-transfused,0,NA,0,cabgoff,0,cabgoff,non-transfused,67-73,<=40
NA,0,no,no,no,24.49,male,58,no,no,0,0,EF:>50%,0,no poaf,Aalborg,0,0.55,no,NA,0,non-transfused,0,<=2,0,cabgon,0,cabgon,non-transfused,<60,<=40
21,0,no,no,yes,34.01,female,44,no,no,0,0,EF:30-50%,1,poaf,Aalborg,0,NA,yes,21,2,>=14 days,0,NA,0,cabgoff,0,cabgoff,>=14 days,<60,<=40
NA,0,yes,yes,yes,28.7,male,55,no,no,0,0,EF:>50%,0,no poaf,Skejby,0,0.5,no,NA,0,non-transfused,0,<=2,0,cabgoff,0,cabgoff,non-transfused,<60,<=40
NA,0,yes,no,no,30.79,male,58,no,yes,0,0,EF:>50%,0,no poaf,Aalborg,0,NA,no,NA,0,non-transfused,0,NA,0,cabgoff,0,cabgoff,non-transfused,<60,<=40
NA,0,yes,yes,yes,27.06,female,74,no,no,0,0,EF:>50%,0,no poaf,Skejby,0,NA,no,NA,0,non-transfused,0,NA,0,cabgoff,0,cabgoff,non-transfused,>73,<=40
NA,0,no,no,no,27.76,male,55,no,no,0,0,EF:>50%,0,no poaf,Aalborg,0,0.68,no,NA,0,non-transfused,0,<=2,0,cabgon,0,cabgon,non-transfused,<60,<=40
NA,0,yes,yes,no,24.44,male,68,no,no,0,0,EF:>50%,1,no poaf,Aalborg,0,NA,no,NA,0,non-transfused,0,NA,0,cabgon,0,cabgon,non-transfused,67-73,<=40
NA,0,yes,yes,yes,28.08,female,76,no,no,0,0,EF:>50%,0,no poaf,Aalborg,0,3,no,NA,0,non-transfused,0,<=2,0,cabgoff,0,cabgoff,non-transfused,>73,<=40
NA,0,no,no,yes,25.25,male,54,no,no,0,0,EF:>50%,0,no poaf,Skejby,0,NA,no,NA,0,non-transfused,0,NA,0,other,1,valve,non-transfused,<60,<=40
NA,0,yes,yes,yes,29.39,male,66,no,no,0,0,EF:>50%,0,no poaf,Skejby,0,1.53,no,NA,0,non-transfused,0,<=2,1,other,0,comb,non-transfused,61-66,<=40
NA,0,no,no,no,22.1,male,55,no,no,0,0,EF:<30%,0,no poaf,Skejby,0,1.5,no,NA,0,non-transfused,0,>2,0,other,1,valve,non-transfused,<60,<=40
NA,0,yes,no,yes,24.81,male,79,no,no,0,0,EF:>50%,0,no poaf,Skejby,0,1.15,no,NA,0,non-transfused,0,<=2,0,cabgon,0,cabgon,non-transfused,>73,<=40
NA,0,no,no,no,25.56,female,74,no,no,0,0,EF:30-50%,0,poaf,Aalborg,0,NA,no,NA,0,non-transfused,0,NA,0,other,1,valve,non-transfused,>73,<=40
NA,NA,no,yes,yes,30.06,male,67,yes,no,0,0,EF:30-50%,0,poaf,Aalborg,0,NA,no,NA,0,non-transfused,0,NA,0,cabgon,0,cabgon,non-transfused,67-73,<=40
NA,0,yes,yes,no,23.83,female,72,no,no,0,0,EF:>50%,0,no poaf,Skejby,0,NA,no,NA,0,non-transfused,0,NA,0,cabgon,0,cabgon,non-transfused,67-73,<=40
5,0,no,no,no,28.4,male,54,no,no,0,0,NA,0,no poaf,Skejby,0,NA,yes,5,1,<14 days,0,NA,0,cabgon,0,cabgon,<14 days,<60,<=40
NA,0,yes,no,no,30.36,female,76,no,no,0,0,EF:30-50%,1,poaf,Aalborg,0,2.09,no,NA,0,non-transfused,0,<=2,0,cabgon,0,cabgon,non-transfused,>73,<=40
NA,0,yes,no,yes,24.68,male,73,no,no,0,0,EF:<30%,1,no poaf,Aalborg,0,3.15,no,NA,0,non-transfused,0,<=2,0,cabgon,0,cabgon,non-transfused,67-73,<=40
14,0,no,no,yes,24.67,male,77,no,yes,0,0,EF:>50%,0,no poaf,Aalborg,0,1.86,yes,13.5,2,>=14 days,0,<=2,0,other,1,valve,<14 days,>73,<=40
NA,0,no,no,yes,36.3,male,71,no,no,0,0,EF:30-50%,0,poaf,Aalborg,0,1.61,no,NA,0,non-transfused,0,<=2,1,other,0,comb,non-transfused,67-73,<=40
NA,0,yes,yes,no,26.93,female,76,no,no,0,0,EF:>50%,0,no poaf,Skejby,0,1.77,no,NA,0,non-transfused,0,>2,0,other,1,valve,non-transfused,>73,<=40
NA,0,yes,no,no,32.69,female,76,no,no,0,0,EF:>50%,0,no poaf,Aalborg,0,NA,no,NA,0,non-transfused,0,NA,0,cabgon,0,cabgon,non-transfused,>73,<=40
NA,0,yes,yes,no,35.63,male,65,no,no,0,0,EF:>50%,1,poaf,Skejby,0,NA,no,NA,0,non-transfused,0,NA,0,cabgoff,0,cabgoff,non-transfused,61-66,<=40
2,0,no,no,no,15.99,female,66,no,no,0,0,EF:>50%,0,poaf,Skejby,0,NA,yes,2,2,<14 days,0,NA,0,other,1,valve,<14 days,61-66,<=40
NA,0,yes,no,no,27.46,male,64,no,no,0,0,EF:>50%,0,no poaf,Skejby,0,NA,no,NA,0,non-transfused,0,NA,0,cabgoff,0,cabgoff,non-transfused,61-66,<=40
NA,0,yes,no,yes,27.68,male,69,no,no,0,0,EF:>50%,1,no poaf,Aalborg,0,1.01,no,NA,0,non-transfused,0,<=2,0,cabgon,0,cabgon,non-transfused,67-73,<=40
NA,0,no,yes,no,22.99,male,68,no,no,0,0,EF:>50%,0,no poaf,Skejby,1,0.89,no,NA,0,non-transfused,0,<=2,0,other,1,valve,non-transfused,67-73,<=40
NA,0,no,no,no,21.13,male,44,no,no,0,0,EF:>50%,0,no poaf,Aalborg,0,NA,no,NA,0,non-transfused,0,NA,0,other,1,valve,non-transfused,<60,<=40
NA,0,yes,no,no,24.72,male,63,no,no,0,0,EF:>50%,0,no poaf,Skejby,0,0.6,no,NA,0,non-transfused,0,<=2,0,cabgon,0,cabgon,non-transfused,61-66,<=40
NA,0,no,yes,yes,29.76,male,85,no,no,0,0,EF:>50%,0,no poaf,Aalborg,1,4.4,no,NA,0,non-transfused,0,<=2,0,other,1,valve,non-transfused,>73,<=40
NA,0,yes,no,no,31.25,female,68,no,no,0,0,EF:>50%,1,no poaf,Skejby,0,1.22,no,NA,0,non-transfused,0,<=2,0,cabgon,0,cabgon,non-transfused,67-73,<=40
NA,0,no,no,no,24.44,female,73,no,no,0,0,EF:30-50%,0,no poaf,Aalborg,0,1.66,no,NA,0,non-transfused,0,<=2,0,other,1,valve,non-transfused,67-73,<=40
NA,0,no,no,no,25.48,male,52,no,no,0,0,EF:>50%,0,no poaf,Aalborg,0,0.55,no,NA,0,non-transfused,0,<=2,0,cabgoff,0,cabgoff,non-transfused,<60,<=40
NA,0,no,no,no,19.2,female,83,no,no,0,0,EF:30-50%,1,poaf,Aalborg,0,NA,no,NA,0,non-transfused,0,NA,0,cabgoff,0,cabgoff,non-transfused,>73,<=40
33,0,no,yes,yes,30.07,male,77,no,no,0,0,EF:30-50%,0,no poaf,Aalborg,0,4.43,yes,33,2,>=14 days,1,<=2,0,other,1,valve,>=14 days,>73,<=40
NA,0,yes,yes,no,24.62,male,69,no,no,0,1,EF:30-50%,0,poaf,Skejby,0,NA,no,NA,0,non-transfused,0,NA,0,cabgon,0,cabgon,non-transfused,67-73,<=40
NA,0,no,no,yes,22.86,male,67,no,no,0,0,EF:>50%,0,no poaf,Aalborg,0,0.82,no,NA,0,non-transfused,0,<=2,0,cabgon,0,cabgon,non-transfused,67-73,<=40
27,0,yes,no,yes,23.88,female,67,no,no,0,0,EF:30-50%,1,no poaf,Skejby,0,1.34,yes,16,6,>=14 days,0,<=2,0,cabgon,0,cabgon,>=14 days,67-73,<=40
23,0,no,no,yes,26.03,female,83,no,no,0,0,NA,0,poaf,Skejby,NA,3.7,yes,23,2,>=14 days,0,>2,0,other,1,valve,>=14 days,>73,<=40
NA,0,no,no,no,20.08,female,54,no,no,0,0,EF:>50%,0,no poaf,Skejby,0,0.84,no,NA,0,non-transfused,0,<=2,0,other,1,valve,non-transfused,<60,<=40
NA,0,yes,yes,yes,26.45,male,77,no,no,0,0,EF:>50%,0,no poaf,Skejby,0,NA,no,NA,0,non-transfused,0,NA,0,cabgoff,0,cabgoff,non-transfused,>73,<=40
8,0,no,no,no,20.9,male,69,no,no,0,1,EF:>50%,1,no poaf,Skejby,0,2.39,yes,2.285714286,21,<14 days,0,<=2,0,cabgon,0,cabgon,<14 days,67-73,<=40
NA,0,yes,yes,no,34.6,male,66,no,no,0,0,EF:>50%,0,no poaf,Skejby,0,NA,no,NA,0,non-transfused,0,NA,0,cabgon,0,cabgon,non-transfused,61-66,<=40
NA,0,yes,no,yes,26.22,male,75,no,no,0,0,EF:>50%,0,poaf,Aalborg,0,NA,no,NA,0,non-transfused,0,NA,0,other,1,valve,non-transfused,>73,<=40
NA,0,no,no,no,24.22,male,61,no,no,0,0,EF:30-50%,1,poaf,Skejby,0,1.23,no,NA,0,non-transfused,0,<=2,0,cabgon,0,cabgon,non-transfused,61-66,<=40
NA,0,yes,yes,yes,30.03,male,51,no,no,0,0,EF:<30%,0,no poaf,Skejby,0,NA,no,NA,0,non-transfused,0,NA,0,other,1,valve,non-transfused,<60,<=40
13,0,no,yes,yes,35.83,male,69,no,no,0,0,EF:>50%,0,no poaf,Aalborg,0,NA,yes,2.454545455,11,<14 days,0,NA,0,other,1,valve,<14 days,67-73,<=40
NA,0,yes,no,yes,28.38,male,76,no,yes,0,0,EF:<30%,0,no poaf,Skejby,NA,5.54,no,NA,0,non-transfused,0,<=2,1,other,0,comb,non-transfused,>73,<=40
16,0,yes,yes,no,25.85,female,81,no,no,0,0,EF:30-50%,1,no poaf,Aalborg,0,NA,yes,3.2,5,>=14 days,0,NA,0,cabgon,0,cabgon,<14 days,>73,<=40
NA,0,no,no,yes,32.53,male,62,no,no,0,0,EF:>50%,0,no poaf,Aalborg,0,NA,no,NA,0,non-transfused,0,NA,0,cabgoff,0,cabgoff,non-transfused,61-66,<=40
NA,0,no,no,no,23.82,male,76,no,no,0,0,EF:<30%,0,poaf,Aalborg,0,5.32,no,NA,0,non-transfused,0,>2,0,other,1,valve,non-transfused,>73,<=40
9,0,no,no,yes,24,male,83,no,no,0,0,EF:<30%,0,no poaf,Skejby,0,NA,yes,9,2,<14 days,0,NA,0,other,1,valve,<14 days,>73,<=40
NA,0,yes,yes,yes,23.67,male,53,no,no,0,0,EF:>50%,0,no poaf,Skejby,0,0.67,no,NA,0,non-transfused,0,<=2,0,cabgon,0,cabgon,non-transfused,<60,<=40
NA,0,yes,yes,no,27.41,male,66,no,no,0,0,EF:>50%,0,no poaf,Skejby,0,0.66,no,NA,0,non-transfused,0,<=2,0,cabgon,0,cabgon,non-transfused,61-66,<=40
NA,0,yes,no,yes,27.61,female,57,no,no,0,0,EF:>50%,0,poaf,Skejby,0,NA,no,NA,0,non-transfused,0,NA,0,cabgon,0,cabgon,non-transfused,<60,<=40
23,0,yes,yes,yes,27.39,female,81,no,no,0,0,EF:30-50%,0,no poaf,Aalborg,0,2.07,yes,23,2,>=14 days,0,<=2,0,cabgon,0,cabgon,>=14 days,>73,<=40
NA,0,no,yes,yes,24.31,male,65,no,no,0,0,EF:>50%,0,no poaf,Skejby,0,NA,no,NA,0,non-transfused,0,NA,0,other,1,valve,non-transfused,61-66,<=40
7,0,no,no,no,27.51,female,79,no,no,0,0,NA,0,poaf,Skejby,0,3.28,yes,7,1,<14 days,0,>2,0,other,1,valve,<14 days,>73,<=40
6,0,yes,yes,no,24.69,female,85,no,yes,1,0,EF:30-50%,0,poaf,Skejby,0,NA,yes,1.5,8,<14 days,0,NA,0,cabgon,0,cabgon,<14 days,>73,<=40
NA,0,yes,no,no,29.04,male,48,no,no,0,0,EF:30-50%,0,no poaf,Skejby,0,0.68,no,NA,0,non-transfused,0,<=2,0,cabgoff,0,cabgoff,non-transfused,<60,<=40
NA,0,yes,no,no,23.31,female,75,no,no,0,0,EF:>50%,0,no poaf,Skejby,0,1.28,no,NA,0,non-transfused,0,<=2,0,cabgoff,0,cabgoff,non-transfused,>73,<=40
28,0,yes,no,yes,25.06,male,82,no,no,0,0,EF:30-50%,1,poaf,Aalborg,0,NA,yes,9.166666667,6,>=14 days,0,NA,0,cabgon,0,cabgon,<14 days,>73,<=40
NA,0,no,no,no,24.49,male,62,no,no,0,0,EF:>50%,1,no poaf,Skejby,0,NA,no,NA,0,non-transfused,0,NA,0,cabgon,0,cabgon,non-transfused,61-66,<=40
NA,0,yes,no,no,27.76,male,76,no,no,0,0,EF:>50%,0,no poaf,Skejby,NA,1.83,no,NA,0,non-transfused,0,<=2,1,other,0,comb,non-transfused,>73,<=40
NA,0,no,no,yes,26.93,female,60,no,no,0,0,EF:30-50%,0,no poaf,Skejby,0,NA,no,NA,0,non-transfused,0,NA,0,cabgon,0,cabgon,non-transfused,61-66,<=40
NA,0,no,no,no,23.55,male,58,no,no,0,0,EF:>50%,0,no poaf,Aalborg,0,2.21,no,NA,0,non-transfused,0,<=2,0,other,1,valve,non-transfused,<60,<=40
30,0,yes,no,no,20.83,male,77,no,no,0,0,EF:30-50%,0,poaf,Aalborg,0,NA,yes,25.25,4,>=14 days,0,NA,1,other,0,comb,>=14 days,>73,<=40
27,0,yes,no,no,18.49,female,82,no,no,0,0,EF:30-50%,0,no poaf,Aalborg,0,NA,yes,5.4,5,>=14 days,0,NA,1,other,0,comb,<14 days,>73,<=40
7,0,yes,no,yes,21.61,male,68,no,no,0,0,EF:30-50%,0,no poaf,Skejby,0,NA,yes,6.666666667,12,<14 days,0,NA,0,other,1,valve,<14 days,67-73,<=40
NA,0,yes,no,yes,30.72,male,78,no,no,0,0,EF:30-50%,0,no poaf,Aalborg,0,5.1,no,NA,0,non-transfused,0,<=2,0,cabgon,0,cabgon,non-transfused,>73,<=40
NA,0,no,no,no,20.2,male,61,no,no,0,0,EF:>50%,0,poaf,Skejby,0,0.7,no,NA,0,non-transfused,0,<=2,0,other,1,valve,non-transfused,61-66,<=40
8,0,yes,no,no,24.69,female,73,yes,no,0,0,NA,0,poaf,Skejby,0,NA,yes,2,4,<14 days,0,NA,0,other,1,valve,<14 days,67-73,<=40
NA,0,yes,yes,yes,24,female,67,no,no,0,0,EF:>50%,0,poaf,Aalborg,0,1.14,no,NA,0,non-transfused,0,<=2,0,other,1,valve,non-transfused,67-73,<=40
NA,0,no,no,no,29.07,male,74,no,no,0,0,EF:>50%,0,no poaf,Skejby,0,NA,no,NA,0,non-transfused,0,NA,1,other,0,comb,non-transfused,>73,<=40
6,0,yes,no,yes,27.64,female,71,yes,no,1,0,EF:30-50%,0,no poaf,Skejby,1,8.87,yes,6,6,<14 days,0,>2,1,other,0,comb,<14 days,67-73,<=40
NA,0,no,no,yes,24.21,male,71,no,no,0,0,EF:>50%,0,no poaf,Skejby,0,NA,no,NA,0,non-transfused,0,NA,0,cabgoff,0,cabgoff,non-transfused,67-73,<=40
NA,0,yes,yes,no,29.4,male,78,no,no,0,0,EF:>50%,0,no poaf,Skejby,0,NA,no,NA,0,non-transfused,0,NA,0,cabgon,0,cabgon,non-transfused,>73,<=40
NA,0,yes,no,yes,30.12,female,78,no,no,0,0,EF:>50%,0,no poaf,Skejby,0,2.4,no,NA,0,non-transfused,0,<=2,0,cabgon,0,cabgon,non-transfused,>73,<=40
NA,0,no,no,no,25.76,male,75,no,yes,0,0,EF:>50%,0,poaf,Skejby,0,NA,no,NA,0,non-transfused,0,NA,1,other,0,comb,non-transfused,>73,<=40
NA,0,yes,no,yes,32.19,male,74,no,no,0,0,EF:<30%,1,no poaf,Skejby,0,NA,no,NA,0,non-transfused,0,NA,0,cabgon,0,cabgon,non-transfused,>73,<=40
NA,0,yes,no,no,24.42,male,75,no,no,0,0,EF:>50%,0,no poaf,Skejby,0,1.15,no,NA,0,non-transfused,0,<=2,0,cabgon,0,cabgon,non-transfused,>73,<=40
10,0,no,no,no,27.15,male,56,no,no,0,0,EF:>50%,0,poaf,Skejby,0,5.88,yes,10,1,<14 days,0,<=2,0,other,1,valve,<14 days,<60,<=40
29,0,yes,yes,no,25.26,male,78,no,no,0,0,EF:>50%,1,poaf,Aalborg,0,NA,yes,29,2,>=14 days,0,NA,0,cabgon,0,cabgon,>=14 days,>73,<=40
NA,0,yes,no,yes,25.73,male,67,no,yes,0,0,EF:>50%,0,no poaf,Skejby,0,NA,no,NA,0,non-transfused,0,NA,0,other,1,valve,non-transfused,67-73,<=40
NA,0,no,no,no,23.18,male,58,no,no,0,0,EF:>50%,0,no poaf,Skejby,0,0.75,no,NA,0,non-transfused,0,<=2,0,other,1,valve,non-transfused,<60,<=40
NA,0,no,yes,yes,20.68,male,76,no,no,0,0,EF:30-50%,0,poaf,Skejby,NA,3.28,no,NA,0,non-transfused,0,<=2,1,other,0,comb,non-transfused,>73,<=40
NA,0,no,no,yes,29.76,male,64,yes,no,0,0,EF:>50%,0,no poaf,Skejby,0,NA,no,NA,0,non-transfused,0,NA,0,cabgon,0,cabgon,non-transfused,61-66,<=40
NA,0,no,no,no,30.49,female,68,no,no,0,0,EF:>50%,0,poaf,Aalborg,0,1.05,no,NA,0,non-transfused,0,>2,0,other,1,valve,non-transfused,67-73,<=40
NA,0,yes,no,yes,25.96,male,74,no,no,0,0,EF:>50%,0,no poaf,Skejby,0,NA,no,NA,0,non-transfused,0,NA,0,cabgon,0,cabgon,non-transfused,>73,<=40
NA,0,no,yes,yes,26.59,male,73,no,no,0,0,EF:>50%,0,no poaf,Skejby,0,NA,no,NA,0,non-transfused,0,NA,1,other,0,comb,non-transfused,67-73,<=40
NA,0,yes,no,no,25.76,male,64,no,no,0,0,EF:>50%,0,no poaf,Skejby,0,NA,no,NA,0,non-transfused,0,NA,0,cabgon,0,cabgon,non-transfused,61-66,<=40
NA,0,no,no,yes,28.08,male,77,no,no,0,0,EF:>50%,0,poaf,Skejby,0,1.09,no,NA,0,non-transfused,0,<=2,0,cabgoff,0,cabgoff,non-transfused,>73,<=40
4,0,yes,no,no,27.92,male,66,no,no,0,0,EF:30-50%,0,no poaf,Skejby,0,NA,yes,4,2,<14 days,0,NA,1,other,0,comb,<14 days,61-66,<=40
NA,0,yes,no,no,26.83,male,52,no,no,0,0,EF:>50%,0,no poaf,Aalborg,0,NA,no,NA,0,non-transfused,0,NA,0,cabgoff,0,cabgoff,non-transfused,<60,<=40
NA,0,yes,no,yes,28.38,male,80,no,no,0,0,EF:30-50%,0,poaf,Aalborg,0,1.62,no,NA,0,non-transfused,0,<=2,0,cabgon,0,cabgon,non-transfused,>73,<=40
28,0,yes,yes,yes,38.86,female,60,no,no,1,1,EF:30-50%,0,poaf,Aalborg,1,7.88,yes,28,1,>=14 days,0,>2,0,other,1,valve,>=14 days,61-66,<=40
26,0,no,no,no,25.25,male,78,yes,no,0,0,EF:>50%,0,poaf,Aalborg,0,NA,yes,22,3,>=14 days,0,NA,0,other,1,valve,>=14 days,>73,<=40
NA,0,yes,no,yes,27.72,male,63,no,no,0,0,EF:30-50%,1,no poaf,Aalborg,0,NA,no,NA,0,non-transfused,0,NA,0,cabgoff,0,cabgoff,non-transfused,61-66,<=40
1,0,no,no,no,28.65,female,73,no,no,0,0,EF:>50%,0,poaf,Skejby,0,NA,yes,0.666666667,3,<14 days,0,NA,0,cabgon,0,cabgon,<14 days,67-73,<=40
NA,0,no,yes,yes,29.68,male,80,no,yes,1,0,EF:>50%,0,no poaf,Skejby,0,NA,no,NA,0,non-transfused,0,NA,0,cabgon,0,cabgon,non-transfused,>73,<=40
8,0,no,no,yes,25.8,male,75,no,no,0,0,EF:>50%,0,poaf,Aalborg,0,NA,yes,3.625,8,<14 days,0,NA,1,other,0,comb,<14 days,>73,<=40
NA,0,no,no,no,32.95,female,67,no,no,0,0,EF:>50%,0,no poaf,Skejby,0,0.76,no,NA,0,non-transfused,0,<=2,0,other,1,valve,non-transfused,67-73,<=40
NA,0,yes,yes,yes,26.49,male,67,no,no,0,0,EF:30-50%,0,no poaf,Skejby,0,NA,no,NA,0,non-transfused,0,NA,0,cabgoff,0,cabgoff,non-transfused,67-73,<=40
NA,0,no,no,yes,23.12,male,59,no,no,0,0,EF:>50%,0,no poaf,Aalborg,0,NA,no,NA,0,non-transfused,0,NA,0,cabgon,0,cabgon,non-transfused,<60,<=40
NA,0,no,no,no,25.46,male,69,no,no,0,0,EF:30-50%,0,poaf,Skejby,0,0.98,no,NA,0,non-transfused,0,<=2,0,other,1,valve,non-transfused,67-73,<=40
NA,0,yes,no,yes,24.68,male,77,no,no,0,0,EF:30-50%,0,poaf,Skejby,0,1.65,no,NA,0,non-transfused,0,<=2,0,cabgoff,0,cabgoff,non-transfused,>73,<=40
NA,0,yes,no,no,28.37,male,50,no,no,0,0,EF:30-50%,0,no poaf,Aalborg,0,NA,no,NA,0,non-transfused,0,NA,0,cabgoff,0,cabgoff,non-transfused,<60,<=40
NA,0,no,no,no,22.99,male,53,no,no,0,0,EF:>50%,0,no poaf,Skejby,0,NA,no,NA,0,non-transfused,0,NA,0,other,1,valve,non-transfused,<60,<=40
2,0,no,yes,no,42.3,female,70,no,no,0,0,EF:>50%,0,no poaf,Skejby,0,NA,yes,2,2,<14 days,0,NA,0,other,1,valve,<14 days,67-73,>40
NA,0,yes,yes,yes,32.65,male,70,no,no,0,0,EF:>50%,0,no poaf,Skejby,NA,0.89,no,NA,0,non-transfused,0,>2,0,cabgoff,0,cabgoff,non-transfused,67-73,<=40
20,0,no,no,yes,22.68,female,73,no,no,0,0,EF:>50%,0,no poaf,Aalborg,0,2.34,yes,20,1,>=14 days,0,<=2,0,other,1,valve,>=14 days,67-73,<=40
NA,0,yes,no,no,24.39,female,70,no,no,0,0,EF:30-50%,1,no poaf,Aalborg,0,NA,no,NA,0,non-transfused,0,NA,0,cabgoff,0,cabgoff,non-transfused,67-73,<=40
15,0,yes,no,yes,32.7,male,60,no,no,0,0,EF:>50%,0,no poaf,Skejby,0,5.88,yes,15,1,>=14 days,0,<=2,0,other,1,valve,>=14 days,61-66,<=40
NA,0,yes,no,yes,29.39,female,74,no,no,0,0,EF:30-50%,0,no poaf,Skejby,0,1.89,no,NA,0,non-transfused,0,<=2,0,cabgoff,0,cabgoff,non-transfused,>73,<=40
NA,0,no,no,no,25.62,male,49,no,no,0,0,EF:30-50%,0,no poaf,Aalborg,0,0.76,no,NA,0,non-transfused,0,<=2,0,cabgon,0,cabgon,non-transfused,<60,<=40
NA,0,yes,no,no,39.21,female,70,no,no,0,0,EF:>50%,0,poaf,Aalborg,0,NA,no,NA,0,non-transfused,0,NA,0,cabgon,0,cabgon,non-transfused,67-73,<=40
NA,0,yes,no,no,27.72,male,60,no,no,1,0,EF:>50%,1,no poaf,Aalborg,0,NA,no,NA,0,non-transfused,0,NA,0,cabgon,0,cabgon,non-transfused,61-66,<=40
NA,0,yes,no,yes,29.41,male,55,no,no,0,0,EF:>50%,0,no poaf,Skejby,NA,0.55,no,NA,0,non-transfused,0,<=2,0,cabgoff,0,cabgoff,non-transfused,<60,<=40
NA,0,yes,no,no,29.75,female,79,no,no,0,0,EF:>50%,1,no poaf,Aalborg,0,NA,no,NA,0,non-transfused,0,NA,0,cabgon,0,cabgon,non-transfused,>73,<=40
NA,0,yes,yes,yes,33.08,male,65,no,no,0,0,EF:>50%,1,poaf,Skejby,0,NA,no,NA,0,non-transfused,0,NA,0,cabgon,0,cabgon,non-transfused,61-66,<=40
NA,0,yes,no,yes,31.86,female,66,no,no,0,0,EF:30-50%,1,no poaf,Skejby,0,NA,no,NA,0,non-transfused,0,NA,0,cabgon,0,cabgon,non-transfused,61-66,<=40
NA,0,no,no,no,23.62,female,71,no,no,0,0,EF:>50%,0,no poaf,Skejby,0,NA,no,NA,0,non-transfused,0,NA,0,other,1,valve,non-transfused,67-73,<=40
7,0,no,yes,no,23.29,male,66,no,no,0,0,EF:>50%,0,no poaf,Skejby,0,NA,yes,4.666666667,3,<14 days,0,NA,1,other,0,comb,<14 days,61-66,<=40
NA,0,yes,no,no,25.61,male,72,no,no,0,0,EF:>50%,0,no poaf,Skejby,NA,1.05,no,NA,0,non-transfused,0,<=2,0,cabgon,0,cabgon,non-transfused,67-73,<=40
NA,0,yes,no,no,26.3,female,74,no,no,0,NA,EF:30-50%,0,no poaf,Skejby,NA,4.06,no,NA,0,non-transfused,0,<=2,0,other,1,valve,non-transfused,>73,<=40
2,0,yes,no,no,22.66,female,86,no,no,0,0,EF:30-50%,0,no poaf,Skejby,0,NA,yes,2,2,<14 days,0,NA,0,other,1,valve,<14 days,>73,<=40
NA,0,yes,no,yes,28.41,male,58,no,no,0,0,EF:>50%,0,no poaf,Aalborg,0,NA,no,NA,0,non-transfused,0,NA,0,cabgon,0,cabgon,non-transfused,<60,<=40
11,0,yes,no,no,24.69,male,84,no,yes,0,0,EF:>50%,0,no poaf,Aalborg,0,6.09,yes,11,3,<14 days,0,>2,0,other,1,valve,<14 days,>73,<=40
NA,0,yes,yes,no,37.75,male,57,no,no,1,0,EF:>50%,0,no poaf,Aalborg,0,NA,no,NA,0,non-transfused,0,NA,0,cabgon,0,cabgon,non-transfused,<60,<=40
NA,0,yes,yes,no,33.75,male,67,no,no,0,0,EF:30-50%,0,no poaf,Skejby,0,1.6,no,NA,0,non-transfused,0,<=2,1,other,0,comb,non-transfused,67-73,<=40
NA,0,yes,no,yes,38.61,male,49,no,no,0,0,EF:<30%,0,no poaf,Skejby,0,2.02,no,NA,0,non-transfused,0,>2,0,other,1,valve,non-transfused,<60,<=40
NA,0,no,no,no,26.17,male,47,no,no,0,0,EF:>50%,0,no poaf,Skejby,0,NA,no,NA,0,non-transfused,0,NA,0,cabgoff,0,cabgoff,non-transfused,<60,<=40
NA,0,yes,no,no,26.59,male,67,no,no,0,0,EF:>50%,0,no poaf,Skejby,0,0.61,no,NA,0,non-transfused,0,<=2,0,cabgoff,0,cabgoff,non-transfused,67-73,<=40
NA,0,no,no,no,32.91,male,73,no,no,0,0,EF:>50%,0,no poaf,Aalborg,0,NA,no,NA,0,non-transfused,0,NA,0,cabgon,0,cabgon,non-transfused,67-73,<=40
NA,0,yes,yes,yes,38.3,male,67,no,no,0,0,EF:>50%,1,poaf,Skejby,0,NA,no,NA,0,non-transfused,0,NA,0,cabgon,0,cabgon,non-transfused,67-73,<=40
NA,0,yes,no,yes,32.08,male,70,no,no,0,0,EF:>50%,0,no poaf,Aalborg,0,0.66,no,NA,0,non-transfused,0,<=2,0,cabgon,0,cabgon,non-transfused,67-73,<=40
NA,0,no,no,no,28.67,male,63,no,no,0,0,EF:>50%,0,no poaf,Skejby,0,0.6,no,NA,0,non-transfused,0,<=2,0,cabgon,0,cabgon,non-transfused,61-66,<=40
NA,0,no,no,yes,23.29,male,80,no,no,0,0,EF:>50%,0,poaf,Skejby,0,2.73,no,NA,0,non-transfused,0,>2,1,other,0,comb,non-transfused,>73,<=40
NA,0,yes,no,no,23.45,male,76,no,no,0,0,EF:>50%,0,no poaf,Aalborg,0,NA,no,NA,0,non-transfused,0,NA,0,cabgon,0,cabgon,non-transfused,>73,<=40
NA,0,yes,no,no,33.33,male,60,no,no,0,0,EF:>50%,1,no poaf,Skejby,0,0.65,no,NA,0,non-transfused,0,<=2,0,cabgoff,0,cabgoff,non-transfused,61-66,<=40
NA,0,yes,yes,yes,30.86,female,61,no,no,0,0,EF:>50%,0,no poaf,Aalborg,0,NA,no,NA,0,non-transfused,0,NA,0,cabgon,0,cabgon,non-transfused,61-66,<=40
NA,0,no,no,yes,27.99,male,66,no,no,0,0,EF:>50%,0,no poaf,Aalborg,0,0.66,no,NA,0,non-transfused,0,<=2,0,other,1,valve,non-transfused,61-66,<=40
NA,0,no,no,no,19.14,male,30,no,no,0,0,EF:>50%,0,no poaf,Skejby,0,NA,no,NA,0,non-transfused,0,NA,0,other,1,valve,non-transfused,<60,<=40
NA,0,yes,no,no,30.15,male,54,no,no,0,0,EF:30-50%,1,no poaf,Aalborg,1,1.13,no,NA,0,non-transfused,0,<=2,0,cabgon,0,cabgon,non-transfused,<60,<=40
NA,0,no,yes,no,25.51,male,78,no,no,0,0,EF:>50%,0,poaf,Aalborg,0,1.7,no,NA,0,non-transfused,0,<=2,0,cabgoff,0,cabgoff,non-transfused,>73,<=40
17,0,no,no,no,21.33,male,87,no,no,1,0,EF:>50%,0,poaf,Skejby,0,20.38,yes,11.66666667,6,>=14 days,0,<=2,0,other,1,valve,<14 days,>73,<=40
NA,0,yes,no,no,23.88,female,64,no,no,0,0,EF:>50%,0,no poaf,Skejby,0,NA,no,NA,0,non-transfused,0,NA,1,other,0,comb,non-transfused,61-66,<=40
NA,0,yes,no,yes,26.47,male,64,no,no,0,0,EF:30-50%,0,no poaf,Skejby,0,NA,no,NA,0,non-transfused,0,NA,0,cabgon,0,cabgon,non-transfused,61-66,<=40
NA,0,yes,no,no,27.72,male,67,no,no,0,0,EF:>50%,1,no poaf,Skejby,0,NA,no,NA,0,non-transfused,0,NA,0,cabgon,0,cabgon,non-transfused,67-73,<=40
NA,0,no,no,no,27.78,male,70,no,no,0,0,EF:>50%,0,no poaf,Skejby,0,NA,no,NA,0,non-transfused,0,NA,0,cabgon,0,cabgon,non-transfused,67-73,<=40
9,0,yes,no,yes,31.53,male,76,yes,no,0,0,EF:30-50%,0,poaf,Skejby,0,NA,yes,8.5,2,<14 days,0,NA,0,cabgon,0,cabgon,<14 days,>73,<=40
NA,0,yes,no,no,23.99,male,75,no,no,0,0,EF:>50%,0,poaf,Skejby,0,NA,no,NA,0,non-transfused,0,NA,0,cabgoff,0,cabgoff,non-transfused,>73,<=40
NA,0,no,no,yes,28.74,male,65,no,no,0,0,EF:30-50%,0,no poaf,Skejby,0,NA,no,NA,0,non-transfused,0,NA,0,cabgon,0,cabgon,non-transfused,61-66,<=40
2,0,yes,no,no,22.35,female,84,no,no,0,0,EF:>50%,0,no poaf,Skejby,0,NA,yes,0.571428571,7,<14 days,0,NA,1,other,0,comb,<14 days,>73,<=40
NA,0,no,no,yes,24.42,male,53,no,no,0,0,EF:>50%,0,poaf,Aalborg,0,NA,no,NA,0,non-transfused,0,NA,0,other,1,valve,non-transfused,<60,<=40
NA,0,yes,no,no,26.45,male,77,no,no,0,0,EF:>50%,0,no poaf,Skejby,NA,1.47,no,NA,0,non-transfused,0,>2,0,other,1,valve,non-transfused,>73,<=40
NA,0,yes,no,no,26.7,male,77,no,no,0,0,EF:>50%,0,poaf,Skejby,0,NA,no,NA,0,non-transfused,0,NA,0,other,1,valve,non-transfused,>73,<=40
NA,0,no,no,yes,26.22,male,58,no,no,0,0,EF:>50%,0,no poaf,Aalborg,1,2.39,no,NA,0,non-transfused,0,<=2,0,other,1,valve,non-transfused,<60,<=40
7,0,yes,no,no,20.76,female,85,no,no,0,NA,EF:30-50%,0,poaf,Skejby,NA,2.85,yes,4.2,5,<14 days,0,>2,0,cabgon,0,cabgon,<14 days,>73,<=40
NA,0,yes,yes,no,27.77,female,69,no,no,0,0,EF:>50%,0,poaf,Aalborg,0,1.08,no,NA,0,non-transfused,0,<=2,0,cabgon,0,cabgon,non-transfused,67-73,<=40
3,0,no,no,yes,31.59,male,73,no,no,0,0,EF:>50%,0,poaf,Skejby,0,NA,yes,3,4,<14 days,0,NA,0,other,1,valve,<14 days,67-73,<=40
NA,0,yes,yes,yes,32.74,male,71,no,no,0,0,EF:>50%,0,poaf,Skejby,0,NA,no,NA,0,non-transfused,0,NA,0,cabgoff,0,cabgoff,non-transfused,67-73,<=40
NA,0,no,no,yes,23.67,male,51,no,no,0,0,EF:>50%,0,no poaf,Aalborg,0,NA,no,NA,0,non-transfused,0,NA,1,other,0,comb,non-transfused,<60,<=40
NA,0,no,no,yes,38.09,male,65,no,no,0,0,EF:>50%,0,no poaf,Aalborg,0,0.77,no,NA,0,non-transfused,0,>2,0,cabgon,0,cabgon,non-transfused,61-66,<=40
25,0,yes,no,yes,24.67,male,53,no,no,0,NA,EF:30-50%,0,no poaf,Skejby,0,1.58,yes,17.22222222,9,>=14 days,0,>2,1,other,0,comb,>=14 days,<60,<=40
NA,0,yes,no,no,31.22,male,52,no,no,0,0,EF:30-50%,0,no poaf,Skejby,0,0.76,no,NA,0,non-transfused,0,<=2,0,cabgon,0,cabgon,non-transfused,<60,<=40
NA,0,no,yes,no,30.12,male,81,no,no,0,0,EF:>50%,0,poaf,Skejby,0,1.85,no,NA,0,non-transfused,0,<=2,0,cabgoff,0,cabgoff,non-transfused,>73,<=40
NA,0,yes,no,yes,33.91,male,60,no,no,0,0,EF:>50%,0,no poaf,Aalborg,0,NA,no,NA,0,non-transfused,0,NA,0,cabgon,0,cabgon,non-transfused,61-66,<=40
NA,0,no,no,no,20.52,male,68,no,no,0,0,EF:>50%,1,no poaf,Aalborg,0,1.11,no,NA,0,non-transfused,0,<=2,0,cabgon,0,cabgon,non-transfused,67-73,<=40
NA,0,yes,no,yes,30.11,female,75,no,no,0,0,EF:>50%,0,no poaf,Skejby,0,2.06,no,NA,0,non-transfused,0,>2,0,other,1,valve,non-transfused,>73,<=40
NA,0,yes,yes,no,22.64,male,62,no,no,0,0,EF:30-50%,0,no poaf,Aalborg,0,NA,no,NA,0,non-transfused,0,NA,0,other,1,valve,non-transfused,61-66,<=40
NA,0,no,no,yes,20.42,female,70,no,no,0,0,EF:>50%,0,poaf,Aalborg,0,1.12,no,NA,0,non-transfused,0,<=2,0,other,1,valve,non-transfused,67-73,<=40
NA,0,yes,no,no,22.91,female,58,no,no,0,0,EF:<30%,0,no poaf,Skejby,0,NA,no,NA,0,non-transfused,0,NA,0,other,1,valve,non-transfused,<60,<=40
NA,0,yes,no,yes,30.85,female,71,no,no,0,0,EF:>50%,0,no poaf,Aalborg,0,1.96,no,NA,0,non-transfused,0,>2,0,other,1,valve,non-transfused,67-73,<=40
31,0,yes,no,yes,30.84,female,81,no,no,0,0,EF:>50%,1,no poaf,Skejby,0,NA,yes,17.5,2,>=14 days,0,NA,0,cabgoff,0,cabgoff,>=14 days,>73,<=40
NA,0,yes,no,no,25.68,male,71,no,no,0,0,EF:30-50%,0,no poaf,Skejby,0,NA,no,NA,0,non-transfused,0,NA,0,cabgoff,0,cabgoff,non-transfused,67-73,<=40
NA,0,yes,no,yes,28.96,male,55,no,no,1,0,EF:>50%,0,no poaf,Skejby,1,0.9,no,NA,0,non-transfused,0,<=2,0,cabgon,0,cabgon,non-transfused,<60,<=40
5,0,no,yes,yes,18.61,female,66,no,no,0,0,EF:>50%,0,poaf,Skejby,0,NA,yes,5,6,<14 days,0,NA,0,other,1,valve,<14 days,61-66,<=40
NA,0,no,yes,no,27.77,male,70,no,no,0,0,EF:>50%,0,poaf,Aalborg,0,0.99,no,NA,0,non-transfused,0,<=2,0,cabgon,0,cabgon,non-transfused,67-73,<=40
NA,0,no,no,yes,29.26,male,56,no,no,0,0,EF:>50%,0,no poaf,Skejby,0,0.56,no,NA,0,non-transfused,0,<=2,0,other,1,valve,non-transfused,<60,<=40
NA,0,no,no,yes,25.35,male,82,no,no,0,0,EF:>50%,0,no poaf,Skejby,0,NA,no,NA,0,non-transfused,0,NA,0,cabgon,0,cabgon,non-transfused,>73,<=40
NA,0,no,no,no,28.41,male,60,no,no,0,0,EF:>50%,0,no poaf,Aalborg,0,NA,no,NA,0,non-transfused,0,NA,0,cabgon,0,cabgon,non-transfused,61-66,<=40
18,0,yes,no,yes,22.22,female,57,no,no,0,0,EF:>50%,0,no poaf,Aalborg,0,0.62,yes,18,2,>=14 days,0,<=2,0,cabgoff,0,cabgoff,>=14 days,<60,<=40
NA,0,yes,no,yes,37.72,male,66,no,yes,0,0,EF:>50%,0,no poaf,Aalborg,0,NA,no,NA,0,non-transfused,0,NA,0,other,1,valve,non-transfused,61-66,<=40
NA,0,no,no,no,20.66,male,84,yes,no,0,0,EF:<30%,0,no poaf,Aalborg,0,NA,no,NA,0,non-transfused,0,NA,0,other,1,valve,non-transfused,>73,<=40
NA,0,yes,no,no,29.74,male,73,no,no,0,0,EF:>50%,0,no poaf,Skejby,0,1.08,no,NA,0,non-transfused,0,<=2,0,cabgoff,0,cabgoff,non-transfused,67-73,<=40
NA,0,yes,no,no,28.07,male,60,no,no,0,0,EF:>50%,0,no poaf,Skejby,0,NA,no,NA,0,non-transfused,0,NA,0,cabgoff,0,cabgoff,non-transfused,61-66,<=40
NA,0,no,no,no,20.11,male,70,no,no,0,0,EF:>50%,0,no poaf,Skejby,0,3.24,no,NA,0,non-transfused,0,<=2,0,other,1,valve,non-transfused,67-73,<=40
NA,0,no,yes,no,25.01,male,58,no,yes,0,0,EF:>50%,0,no poaf,Aalborg,0,1.15,no,NA,0,non-transfused,0,<=2,0,cabgon,0,cabgon,non-transfused,<60,<=40
NA,0,yes,no,no,29.76,male,73,no,no,0,0,EF:>50%,0,no poaf,Skejby,0,0.97,no,NA,0,non-transfused,0,<=2,0,cabgoff,0,cabgoff,non-transfused,67-73,<=40
NA,0,no,no,yes,28.73,male,76,no,no,0,0,EF:>50%,0,no poaf,Skejby,0,0.87,no,NA,0,non-transfused,0,<=2,0,cabgon,0,cabgon,non-transfused,>73,<=40
NA,0,no,no,no,22.09,male,56,no,no,0,0,EF:>50%,0,no poaf,Skejby,0,1.7,no,NA,0,non-transfused,0,>2,0,other,1,valve,non-transfused,<60,<=40
NA,0,yes,no,no,25.39,female,66,no,no,0,NA,EF:>50%,0,no poaf,Aalborg,0,0.82,no,NA,0,non-transfused,0,<=2,0,other,1,valve,non-transfused,61-66,<=40
NA,0,yes,no,yes,26.88,male,79,yes,no,0,0,EF:30-50%,1,no poaf,Skejby,0,3.33,no,NA,0,non-transfused,0,<=2,0,cabgoff,0,cabgoff,non-transfused,>73,<=40
20,0,yes,yes,yes,34.89,female,68,no,yes,0,0,EF:>50%,0,poaf,Aalborg,0,3.1,yes,20,7,>=14 days,0,<=2,1,other,0,comb,>=14 days,67-73,<=40
NA,0,no,no,yes,25.83,male,76,no,no,0,0,EF:>50%,0,poaf,Skejby,0,NA,no,NA,0,non-transfused,0,NA,0,other,1,valve,non-transfused,>73,<=40
NA,0,yes,no,yes,30.72,male,56,no,no,0,0,EF:>50%,1,no poaf,Aalborg,0,NA,no,NA,0,non-transfused,0,NA,0,cabgon,0,cabgon,non-transfused,<60,<=40
NA,0,no,no,yes,23.95,male,74,no,no,0,0,EF:>50%,0,no poaf,Skejby,0,NA,no,NA,0,non-transfused,0,NA,0,other,1,valve,non-transfused,>73,<=40
5,0,yes,no,yes,28.41,male,67,no,no,0,0,EF:>50%,0,no poaf,Aalborg,0,NA,yes,0.333333333,15,<14 days,0,NA,0,other,1,valve,<14 days,67-73,<=40
NA,0,no,yes,yes,31.31,male,66,no,no,0,0,EF:>50%,0,no poaf,Aalborg,0,NA,no,NA,0,non-transfused,0,NA,0,cabgon,0,cabgon,non-transfused,61-66,<=40
NA,0,no,yes,no,22.6,female,75,yes,no,0,0,EF:>50%,0,no poaf,Skejby,0,NA,no,NA,0,non-transfused,0,NA,0,other,1,valve,non-transfused,>73,<=40
NA,0,no,no,yes,25.4,male,73,no,no,0,0,EF:>50%,0,no poaf,Skejby,0,NA,no,NA,0,non-transfused,0,NA,0,cabgon,0,cabgon,non-transfused,67-73,<=40
13,0,yes,yes,yes,23.6,male,71,no,no,0,0,EF:>50%,1,no poaf,Aalborg,0,NA,yes,13,3,<14 days,0,NA,1,other,0,comb,<14 days,67-73,<=40
NA,0,yes,no,no,24.93,male,41,no,no,0,0,EF:>50%,0,no poaf,Skejby,0,0.5,no,NA,0,non-transfused,0,<=2,0,cabgon,0,cabgon,non-transfused,<60,<=40
NA,0,yes,no,yes,31.8,male,78,no,no,0,0,EF:>50%,0,no poaf,Aalborg,0,NA,no,NA,0,non-transfused,0,NA,0,cabgoff,0,cabgoff,non-transfused,>73,<=40
NA,0,yes,no,yes,25.38,male,64,no,no,0,0,EF:<30%,0,no poaf,Skejby,0,NA,no,NA,0,non-transfused,0,NA,0,cabgon,0,cabgon,non-transfused,61-66,<=40
2,0,yes,no,no,23.59,female,79,no,no,1,0,EF:>50%,0,no poaf,Skejby,0,NA,yes,0.8,5,<14 days,0,NA,0,other,1,valve,<14 days,>73,<=40
NA,0,no,no,no,23.51,male,62,no,no,1,0,EF:30-50%,0,no poaf,Skejby,0,1.02,no,NA,0,non-transfused,0,<=2,0,cabgoff,0,cabgoff,non-transfused,61-66,<=40
NA,0,no,no,no,22.53,male,70,no,no,0,0,EF:>50%,0,no poaf,Skejby,0,0.89,no,NA,0,non-transfused,0,>2,0,other,1,valve,non-transfused,67-73,<=40
NA,0,no,yes,no,31.86,female,48,no,no,0,0,EF:>50%,0,no poaf,Skejby,0,0.69,no,NA,0,non-transfused,0,<=2,0,other,1,valve,non-transfused,<60,<=40
NA,0,no,no,yes,30.46,male,61,no,no,0,0,EF:>50%,0,no poaf,Skejby,0,NA,no,NA,0,non-transfused,0,NA,0,cabgon,0,cabgon,non-transfused,61-66,<=40
NA,0,no,yes,no,24.59,male,63,no,no,0,0,EF:>50%,0,no poaf,Aalborg,0,NA,no,NA,0,non-transfused,0,NA,0,other,1,valve,non-transfused,61-66,<=40
11,0,yes,no,no,26.83,male,65,no,no,0,0,EF:30-50%,1,no poaf,Skejby,0,1.68,yes,11,2,<14 days,0,>2,0,cabgoff,0,cabgoff,<14 days,61-66,<=40
NA,0,yes,no,no,26.72,female,65,no,no,0,0,EF:>50%,0,no poaf,Aalborg,0,0.71,no,NA,0,non-transfused,0,<=2,0,cabgon,0,cabgon,non-transfused,61-66,<=40
2,0,no,no,yes,24.93,male,66,no,no,0,0,EF:>50%,0,poaf,Skejby,0,NA,yes,2,2,<14 days,0,NA,0,other,1,valve,<14 days,61-66,<=40
NA,0,yes,no,yes,28.91,male,64,no,no,0,0,EF:>50%,0,no poaf,Skejby,0,NA,no,NA,0,non-transfused,0,NA,0,cabgon,0,cabgon,non-transfused,61-66,<=40
NA,0,no,yes,yes,31.41,male,74,no,no,0,0,EF:>50%,0,no poaf,Skejby,0,NA,no,NA,0,non-transfused,0,NA,0,other,1,valve,non-transfused,>73,<=40
NA,0,yes,no,no,32.51,male,61,no,no,0,0,EF:30-50%,0,no poaf,Aalborg,0,0.71,no,NA,0,non-transfused,0,<=2,0,other,1,valve,non-transfused,61-66,<=40
NA,0,yes,no,no,29.04,male,67,no,no,0,0,EF:>50%,0,no poaf,Aalborg,0,NA,no,NA,0,non-transfused,0,NA,0,cabgon,0,cabgon,non-transfused,67-73,<=40
NA,0,yes,no,yes,38.1,male,67,no,no,0,0,EF:<30%,1,poaf,Skejby,0,NA,no,NA,0,non-transfused,0,NA,0,cabgon,0,cabgon,non-transfused,67-73,<=40
NA,0,no,no,no,34.16,female,66,yes,no,0,0,EF:30-50%,0,no poaf,Skejby,0,1.63,no,NA,0,non-transfused,0,>2,0,other,1,valve,non-transfused,61-66,<=40
NA,0,yes,no,yes,28.73,male,71,no,no,0,0,EF:30-50%,0,poaf,Aalborg,0,NA,no,NA,0,non-transfused,0,NA,0,cabgon,0,cabgon,non-transfused,67-73,<=40
NA,0,yes,yes,no,28.76,female,75,no,no,0,0,EF:>50%,0,no poaf,Aalborg,0,NA,no,NA,0,non-transfused,0,NA,0,cabgon,0,cabgon,non-transfused,>73,<=40
NA,0,yes,yes,yes,29.76,male,68,no,no,0,0,EF:30-50%,1,no poaf,Aalborg,0,NA,no,NA,0,non-transfused,0,NA,0,cabgoff,0,cabgoff,non-transfused,67-73,<=40
NA,0,yes,no,no,20.96,female,62,no,no,0,0,EF:<30%,NA,no poaf,Aalborg,0,NA,no,NA,0,non-transfused,0,NA,0,cabgon,0,cabgon,non-transfused,61-66,<=40
2,0,yes,no,no,26.49,female,75,no,no,0,0,EF:>50%,1,no poaf,Skejby,0,NA,yes,2,4,<14 days,0,NA,0,cabgon,0,cabgon,<14 days,>73,<=40
25,0,yes,no,yes,33.15,female,62,yes,no,0,0,EF:30-50%,0,poaf,Skejby,0,NA,yes,24.66666667,3,>=14 days,0,NA,0,cabgon,0,cabgon,>=14 days,61-66,<=40
NA,0,no,yes,yes,31.83,male,67,no,no,0,0,EF:30-50%,0,no poaf,Skejby,0,NA,no,NA,0,non-transfused,0,NA,0,cabgon,0,cabgon,non-transfused,67-73,<=40
NA,0,yes,no,no,24.9,male,58,no,no,0,0,EF:>50%,0,poaf,Skejby,NA,0.86,no,NA,0,non-transfused,0,<=2,0,cabgon,0,cabgon,non-transfused,<60,<=40
NA,0,no,yes,no,31.56,male,68,no,no,0,0,EF:>50%,0,no poaf,Skejby,0,NA,no,NA,0,non-transfused,0,NA,1,other,0,comb,non-transfused,67-73,<=40
NA,0,no,yes,yes,26.54,male,77,no,no,0,0,EF:30-50%,0,no poaf,Skejby,0,1.49,no,NA,0,non-transfused,0,<=2,0,cabgoff,0,cabgoff,non-transfused,>73,<=40
NA,0,yes,no,no,28.48,male,53,no,no,0,0,EF:>50%,0,no poaf,Skejby,0,NA,no,NA,0,non-transfused,0,NA,0,cabgoff,0,cabgoff,non-transfused,<60,<=40
NA,0,no,no,yes,35.89,male,64,no,no,0,0,EF:>50%,0,no poaf,Aalborg,0,NA,no,NA,0,non-transfused,0,NA,0,cabgon,0,cabgon,non-transfused,61-66,<=40
10,0,yes,yes,no,32.47,female,74,no,no,0,0,EF:>50%,0,poaf,Skejby,0,1.38,yes,4,5,<14 days,0,<=2,1,other,0,comb,<14 days,>73,<=40
NA,0,yes,yes,yes,25.85,male,72,no,no,0,0,EF:>50%,0,no poaf,Skejby,0,3.23,no,NA,0,non-transfused,0,>2,1,other,0,comb,non-transfused,67-73,<=40
NA,0,no,yes,no,25.83,male,76,no,no,1,0,EF:>50%,0,no poaf,Aalborg,0,3.08,no,NA,0,non-transfused,0,>2,1,other,0,comb,non-transfused,>73,<=40
22,0,yes,no,yes,26.4,male,76,no,no,0,0,EF:<30%,0,poaf,Skejby,0,41.16,yes,2.75,16,>=14 days,0,>2,0,other,1,valve,<14 days,>73,<=40
NA,0,no,no,yes,22.68,male,72,no,no,0,0,EF:>50%,0,no poaf,Skejby,0,1.06,no,NA,0,non-transfused,0,<=2,0,other,1,valve,non-transfused,67-73,<=40
NA,0,yes,no,yes,29.76,male,71,no,no,0,0,EF:>50%,0,poaf,Skejby,0,NA,no,NA,0,non-transfused,0,NA,0,other,1,valve,non-transfused,67-73,<=40
NA,0,no,yes,no,25.16,female,71,no,no,0,0,EF:>50%,0,no poaf,Skejby,0,1.28,no,NA,0,non-transfused,0,<=2,0,other,1,valve,non-transfused,67-73,<=40
NA,0,no,no,no,30.04,male,64,no,no,0,0,EF:>50%,0,poaf,Skejby,0,0.56,no,NA,0,non-transfused,0,<=2,0,cabgoff,0,cabgoff,non-transfused,61-66,<=40
19,0,yes,no,yes,25.91,male,68,no,no,0,0,EF:<30%,0,poaf,Aalborg,0,NA,yes,18.5,4,>=14 days,0,NA,0,other,1,valve,>=14 days,67-73,<=40
NA,0,yes,no,yes,25.83,male,61,no,no,0,0,EF:<30%,1,no poaf,Skejby,0,NA,no,NA,0,non-transfused,0,NA,0,cabgon,0,cabgon,non-transfused,61-66,<=40
16,0,yes,no,yes,24.97,female,75,no,no,0,0,EF:30-50%,1,no poaf,Skejby,1,26.94,yes,8.454545455,11,>=14 days,0,<=2,0,cabgon,0,cabgon,<14 days,>73,<=40
NA,0,no,no,no,28.37,male,57,no,no,0,0,NA,0,no poaf,Skejby,0,0.5,no,NA,0,non-transfused,0,<=2,0,cabgoff,0,cabgoff,non-transfused,<60,<=40
NA,0,yes,no,no,26.88,male,54,no,no,0,0,EF:>50%,0,no poaf,Skejby,0,0.5,no,NA,0,non-transfused,0,<=2,0,other,1,valve,non-transfused,<60,<=40
NA,0,no,yes,no,31.35,male,59,no,no,0,0,EF:>50%,0,no poaf,Aalborg,0,NA,no,NA,0,non-transfused,0,NA,0,cabgon,0,cabgon,non-transfused,<60,<=40
2,0,no,yes,no,16.56,female,67,no,no,0,0,EF:>50%,0,no poaf,Skejby,0,1.14,yes,0.666666667,3,<14 days,0,<=2,0,cabgon,0,cabgon,<14 days,67-73,<=40
NA,0,yes,no,yes,31.79,male,64,no,no,0,0,EF:>50%,0,no poaf,Aalborg,0,NA,no,NA,0,non-transfused,0,NA,0,other,1,valve,non-transfused,61-66,<=40
NA,0,no,no,no,27.12,male,58,no,no,0,0,EF:>50%,0,no poaf,Skejby,0,0.67,no,NA,0,non-transfused,0,>2,0,other,1,valve,non-transfused,<60,<=40
NA,0,no,no,yes,33.02,male,54,no,no,0,0,EF:<30%,0,poaf,Skejby,0,NA,no,NA,0,non-transfused,0,NA,0,other,1,valve,non-transfused,<60,<=40
NA,0,yes,no,no,25.01,male,54,no,no,0,0,EF:>50%,0,no poaf,Skejby,0,NA,no,NA,0,non-transfused,0,NA,0,cabgoff,0,cabgoff,non-transfused,<60,<=40
NA,0,yes,no,yes,23.24,male,74,no,no,0,0,EF:30-50%,0,no poaf,Skejby,0,NA,no,NA,0,non-transfused,0,NA,0,cabgon,0,cabgon,non-transfused,>73,<=40
4,0,yes,no,no,14.48,female,77,no,no,0,0,EF:30-50%,0,no poaf,Skejby,0,NA,yes,2.285714286,7,<14 days,0,NA,1,other,0,comb,<14 days,>73,<=40
NA,0,yes,yes,yes,28.09,male,57,no,no,0,0,EF:>50%,0,no poaf,Skejby,NA,0.5,no,NA,0,non-transfused,0,<=2,0,cabgon,0,cabgon,non-transfused,<60,<=40
14,0,yes,yes,yes,26.23,male,71,no,yes,0,0,EF:>50%,0,poaf,Skejby,0,2,yes,9,3,>=14 days,0,<=2,1,other,0,comb,<14 days,67-73,<=40
NA,0,yes,no,no,23.46,male,50,no,no,0,0,EF:>50%,0,no poaf,Aalborg,0,0.67,no,NA,0,non-transfused,0,<=2,0,cabgoff,0,cabgoff,non-transfused,<60,<=40
NA,0,yes,no,no,26.49,male,75,no,no,0,0,EF:30-50%,0,poaf,Aalborg,0,NA,no,NA,0,non-transfused,0,NA,1,other,0,comb,non-transfused,>73,<=40
5,0,no,yes,yes,26.12,male,78,yes,no,0,0,EF:30-50%,0,poaf,Skejby,0,NA,yes,5,6,<14 days,0,NA,0,other,1,valve,<14 days,>73,<=40
NA,0,yes,no,yes,23.46,male,65,no,no,0,0,EF:30-50%,0,no poaf,Skejby,0,3.43,no,NA,0,non-transfused,0,>2,0,cabgon,0,cabgon,non-transfused,61-66,<=40
NA,0,no,no,yes,33.59,female,64,no,no,0,0,EF:>50%,0,poaf,Aalborg,0,NA,no,NA,0,non-transfused,0,NA,0,other,1,valve,non-transfused,61-66,<=40
NA,0,yes,no,no,27.43,male,66,no,no,0,0,EF:>50%,1,no poaf,Skejby,0,NA,no,NA,0,non-transfused,0,NA,0,cabgon,0,cabgon,non-transfused,61-66,<=40
NA,0,no,yes,no,21.45,female,80,no,no,0,0,EF:>50%,0,poaf,Aalborg,0,NA,no,NA,0,non-transfused,0,NA,0,other,1,valve,non-transfused,>73,<=40
24,0,yes,yes,no,36.96,female,77,no,no,1,0,EF:>50%,0,poaf,Aalborg,0,1.27,yes,4.8,10,>=14 days,0,<=2,0,cabgon,0,cabgon,<14 days,>73,<=40
NA,0,no,no,no,28.33,male,72,no,no,0,0,EF:>50%,0,no poaf,Skejby,0,0.78,no,NA,0,non-transfused,0,<=2,0,cabgon,0,cabgon,non-transfused,67-73,<=40
NA,0,yes,no,no,21.64,female,75,no,no,0,0,EF:30-50%,0,poaf,Aalborg,0,3.18,no,NA,0,non-transfused,0,>2,0,cabgon,0,cabgon,non-transfused,>73,<=40
NA,0,no,no,no,26.75,male,57,no,no,0,0,EF:>50%,0,no poaf,Skejby,0,NA,no,NA,0,non-transfused,0,NA,0,other,1,valve,non-transfused,<60,<=40
NA,0,yes,no,no,33.3,female,83,no,no,0,0,EF:>50%,0,no poaf,Skejby,0,3.7,no,NA,0,non-transfused,0,>2,0,other,1,valve,non-transfused,>73,<=40
NA,0,yes,no,yes,32.55,male,46,no,no,0,0,EF:<30%,0,no poaf,Skejby,0,NA,no,NA,0,non-transfused,0,NA,0,cabgon,0,cabgon,non-transfused,<60,<=40
NA,0,yes,yes,no,25.88,male,79,no,no,0,0,EF:30-50%,0,no poaf,Skejby,1,2.47,no,NA,0,non-transfused,0,<=2,0,cabgoff,0,cabgoff,non-transfused,>73,<=40
NA,0,no,yes,no,29.73,male,65,yes,no,0,0,EF:>50%,0,poaf,Skejby,1,1.1,no,NA,0,non-transfused,0,<=2,0,other,1,valve,non-transfused,61-66,<=40
NA,0,yes,yes,yes,26.78,male,83,no,no,0,0,EF:>50%,0,no poaf,Aalborg,0,1.44,no,NA,0,non-transfused,0,<=2,1,other,0,comb,non-transfused,>73,<=40
31,0,no,no,yes,28.89,female,83,no,no,0,0,EF:>50%,0,no poaf,Aalborg,0,NA,yes,27,2,>=14 days,0,NA,1,other,0,comb,>=14 days,>73,<=40
NA,0,yes,yes,yes,28.29,male,56,no,no,0,0,EF:30-50%,0,poaf,Aalborg,0,0.93,no,NA,0,non-transfused,0,<=2,0,cabgon,0,cabgon,non-transfused,<60,<=40
NA,0,no,no,yes,33.08,male,56,no,no,0,0,EF:>50%,0,no poaf,Skejby,0,0.55,no,NA,0,non-transfused,0,<=2,0,cabgoff,0,cabgoff,non-transfused,<60,<=40
NA,0,yes,no,no,30.84,female,76,no,no,0,0,EF:>50%,0,poaf,Skejby,0,NA,no,NA,0,non-transfused,0,NA,0,other,1,valve,non-transfused,>73,<=40
NA,0,yes,yes,no,28.52,male,47,no,no,0,0,EF:30-50%,0,no poaf,Aalborg,0,NA,no,NA,0,non-transfused,0,NA,0,cabgon,0,cabgon,non-transfused,<60,<=40
NA,0,yes,no,no,22.72,female,74,no,no,0,0,EF:>50%,0,no poaf,Skejby,0,NA,no,NA,0,non-transfused,0,NA,1,other,0,comb,non-transfused,>73,<=40
NA,0,yes,no,no,27.28,male,51,no,no,0,0,EF:>50%,0,no poaf,Skejby,0,NA,no,NA,0,non-transfused,0,NA,0,cabgoff,0,cabgoff,non-transfused,<60,<=40
NA,0,yes,no,no,25.39,male,64,no,no,0,0,EF:>50%,0,no poaf,Skejby,0,NA,no,NA,0,non-transfused,0,NA,0,cabgon,0,cabgon,non-transfused,61-66,<=40
22,0,yes,no,yes,24.69,male,83,no,no,0,0,EF:>50%,0,no poaf,Aalborg,0,NA,yes,22,2,>=14 days,0,NA,0,other,1,valve,>=14 days,>73,<=40
NA,0,no,no,yes,24.3,male,79,no,no,0,0,EF:30-50%,0,no poaf,Skejby,0,NA,no,NA,0,non-transfused,0,NA,0,cabgoff,0,cabgoff,non-transfused,>73,<=40
NA,0,yes,no,no,24.81,male,59,no,no,0,0,EF:30-50%,0,no poaf,Aalborg,0,NA,no,NA,0,non-transfused,0,NA,0,cabgoff,0,cabgoff,non-transfused,<60,<=40
NA,0,yes,no,yes,23.53,male,79,no,no,0,0,EF:30-50%,0,no poaf,Aalborg,0,1.76,no,NA,0,non-transfused,0,<=2,0,other,1,valve,non-transfused,>73,<=40
NA,0,yes,no,yes,23.84,male,64,no,no,0,0,EF:<30%,0,no poaf,Aalborg,1,4.49,no,NA,0,non-transfused,0,<=2,1,other,0,comb,non-transfused,61-66,<=40
NA,0,yes,no,no,22.86,male,66,no,no,0,0,EF:>50%,0,no poaf,Skejby,0,0.8,no,NA,0,non-transfused,0,<=2,0,cabgon,0,cabgon,non-transfused,61-66,<=40
NA,0,no,no,no,25.95,male,59,no,no,0,0,EF:>50%,0,no poaf,Skejby,0,2.5,no,NA,0,non-transfused,0,<=2,0,other,1,valve,non-transfused,<60,<=40
NA,0,no,no,no,31.77,male,71,no,no,0,0,EF:>50%,0,no poaf,Aalborg,0,NA,no,NA,0,non-transfused,0,NA,0,cabgon,0,cabgon,non-transfused,67-73,<=40
17,0,yes,yes,no,23.12,female,83,no,no,0,0,EF:>50%,0,no poaf,Aalborg,0,NA,yes,17,1,>=14 days,0,NA,0,cabgon,0,cabgon,>=14 days,>73,<=40
NA,0,yes,no,no,22.84,male,59,no,no,0,0,EF:>50%,0,no poaf,Aalborg,0,NA,no,NA,0,non-transfused,0,NA,0,other,1,valve,non-transfused,<60,<=40
NA,0,yes,no,no,28.07,male,57,no,no,0,0,EF:>50%,1,no poaf,Skejby,0,NA,no,NA,0,non-transfused,0,NA,0,cabgon,0,cabgon,non-transfused,<60,<=40
NA,0,yes,no,no,23.51,female,81,no,no,0,0,EF:>50%,0,no poaf,Skejby,0,NA,no,NA,0,non-transfused,0,NA,0,cabgon,0,cabgon,non-transfused,>73,<=40
NA,0,no,yes,yes,31.89,male,78,no,no,NA,0,EF:>50%,0,poaf,Aalborg,0,NA,no,NA,0,non-transfused,0,NA,0,cabgon,0,cabgon,non-transfused,>73,<=40
NA,0,yes,no,yes,23.01,male,76,no,no,0,0,EF:<30%,1,no poaf,Skejby,0,NA,no,NA,0,non-transfused,0,NA,0,cabgon,0,cabgon,non-transfused,>73,<=40
NA,0,no,no,yes,35.64,female,61,no,no,0,0,EF:>50%,0,no poaf,Skejby,0,NA,no,NA,0,non-transfused,0,NA,0,other,1,valve,non-transfused,61-66,<=40
NA,0,yes,no,no,28.41,male,69,no,no,0,0,EF:30-50%,0,no poaf,Skejby,0,NA,no,NA,0,non-transfused,0,NA,0,cabgoff,0,cabgoff,non-transfused,67-73,<=40
NA,0,no,no,no,20.48,male,61,no,no,0,0,NA,0,no poaf,Skejby,NA,0.69,no,NA,0,non-transfused,0,<=2,0,cabgon,0,cabgon,non-transfused,61-66,<=40
NA,0,yes,no,yes,30.8,female,72,no,no,0,0,EF:>50%,0,poaf,Skejby,0,NA,no,NA,0,non-transfused,0,NA,0,cabgoff,0,cabgoff,non-transfused,67-73,<=40
13,0,yes,no,no,24.01,female,74,no,no,0,0,EF:>50%,1,no poaf,Aalborg,0,NA,yes,12.5,14,<14 days,0,NA,0,cabgon,0,cabgon,<14 days,>73,<=40
14,0,no,yes,no,33.76,female,73,no,no,1,0,EF:>50%,0,poaf,Aalborg,0,2.04,yes,14,1,>=14 days,0,<=2,0,other,1,valve,>=14 days,67-73,<=40
NA,0,yes,no,yes,26.12,male,74,no,no,0,0,EF:>50%,0,no poaf,Skejby,0,NA,no,NA,0,non-transfused,0,NA,1,other,0,comb,non-transfused,>73,<=40
NA,0,no,no,no,23.41,male,66,no,no,0,0,EF:>50%,0,poaf,Skejby,0,NA,no,NA,0,non-transfused,0,NA,0,cabgon,0,cabgon,non-transfused,61-66,<=40
NA,0,yes,no,yes,22.49,male,60,no,no,0,0,EF:>50%,0,no poaf,Skejby,0,NA,no,NA,0,non-transfused,0,NA,0,cabgon,0,cabgon,non-transfused,61-66,<=40
NA,0,yes,no,yes,33.15,male,73,no,no,0,0,EF:30-50%,0,poaf,Aalborg,0,NA,no,NA,0,non-transfused,0,NA,0,cabgon,0,cabgon,non-transfused,67-73,<=40
31,0,yes,no,yes,20.91,male,71,yes,no,0,0,EF:30-50%,0,no poaf,Skejby,0,NA,yes,31,1,>=14 days,0,NA,0,cabgon,0,cabgon,>=14 days,67-73,<=40
NA,0,yes,no,no,21.87,female,75,no,no,0,0,EF:>50%,1,no poaf,Skejby,0,3.49,no,NA,0,non-transfused,0,<=2,0,cabgon,0,cabgon,non-transfused,>73,<=40
NA,0,yes,no,no,22.84,male,70,no,no,0,0,EF:30-50%,0,no poaf,Aalborg,0,1.22,no,NA,0,non-transfused,0,<=2,0,cabgon,0,cabgon,non-transfused,67-73,<=40
8,0,yes,yes,no,30.32,male,49,no,no,0,0,EF:>50%,0,poaf,Skejby,0,NA,yes,8,1,<14 days,0,NA,0,cabgon,0,cabgon,<14 days,<60,<=40
20,0,no,no,no,22.6,male,55,no,yes,0,0,EF:30-50%,1,no poaf,Aalborg,0,NA,yes,20,2,>=14 days,0,NA,0,cabgon,0,cabgon,>=14 days,<60,<=40
NA,0,yes,no,no,31.64,male,68,no,no,0,0,EF:>50%,0,no poaf,Skejby,0,0.63,no,NA,0,non-transfused,0,<=2,0,cabgon,0,cabgon,non-transfused,67-73,<=40
NA,0,yes,no,no,24.8,female,79,no,no,0,0,EF:30-50%,0,no poaf,Skejby,0,2.17,no,NA,0,non-transfused,0,<=2,0,cabgoff,0,cabgoff,non-transfused,>73,<=40
NA,0,no,no,no,25.31,male,69,no,no,0,0,EF:>50%,0,no poaf,Aalborg,0,0.86,no,NA,0,non-transfused,0,>2,0,cabgoff,0,cabgoff,non-transfused,67-73,<=40
NA,0,no,no,no,24.34,male,76,no,no,0,0,EF:>50%,0,no poaf,Skejby,0,NA,no,NA,0,non-transfused,0,NA,0,cabgon,0,cabgon,non-transfused,>73,<=40
NA,0,yes,no,no,23.94,male,62,no,no,0,0,EF:>50%,0,poaf,Skejby,0,NA,no,NA,0,non-transfused,0,NA,0,cabgon,0,cabgon,non-transfused,61-66,<=40
NA,0,no,yes,yes,29.32,male,62,no,no,0,0,EF:>50%,0,no poaf,Skejby,0,NA,no,NA,0,non-transfused,0,NA,0,other,1,valve,non-transfused,61-66,<=40
NA,0,yes,no,no,30.11,female,52,no,no,0,0,EF:>50%,0,no poaf,Skejby,0,NA,no,NA,0,non-transfused,0,NA,0,cabgoff,0,cabgoff,non-transfused,<60,<=40
NA,0,yes,no,no,23.53,female,62,no,no,0,0,EF:30-50%,0,no poaf,Aalborg,0,1.36,no,NA,0,non-transfused,0,<=2,0,other,1,valve,non-transfused,61-66,<=40
NA,0,no,no,no,33.17,male,63,no,no,0,0,EF:>50%,0,no poaf,Aalborg,0,NA,no,NA,0,non-transfused,0,NA,0,cabgon,0,cabgon,non-transfused,61-66,<=40
NA,0,no,no,no,24.9,male,68,no,no,0,0,EF:30-50%,0,no poaf,Aalborg,0,1.02,no,NA,0,non-transfused,0,<=2,0,cabgoff,0,cabgoff,non-transfused,67-73,<=40
NA,0,no,no,yes,25.47,male,80,yes,yes,0,0,EF:>50%,0,poaf,Skejby,0,2.68,no,NA,0,non-transfused,0,<=2,0,cabgoff,0,cabgoff,non-transfused,>73,<=40
NA,0,yes,no,yes,30.96,male,62,no,no,0,0,EF:>50%,0,no poaf,Aalborg,0,0.53,no,NA,0,non-transfused,0,<=2,0,cabgon,0,cabgon,non-transfused,61-66,<=40
NA,0,no,no,no,23.57,female,34,no,no,0,0,EF:>50%,0,no poaf,Skejby,0,0.69,no,NA,0,non-transfused,0,<=2,0,other,1,valve,non-transfused,<60,<=40
NA,0,no,no,no,22.59,male,66,no,no,0,0,EF:>50%,0,no poaf,Skejby,0,NA,no,NA,0,non-transfused,0,NA,0,other,1,valve,non-transfused,61-66,<=40
NA,0,yes,no,yes,26.03,male,67,no,no,0,0,EF:30-50%,0,no poaf,Aalborg,0,NA,no,NA,0,non-transfused,0,NA,0,cabgon,0,cabgon,non-transfused,67-73,<=40
NA,0,no,yes,yes,31.95,male,75,no,no,0,0,EF:>50%,0,no poaf,Aalborg,0,NA,no,NA,0,non-transfused,0,NA,0,other,1,valve,non-transfused,>73,<=40
NA,0,yes,yes,yes,32.03,female,68,no,no,0,0,NA,0,no poaf,Skejby,NA,1.18,no,NA,0,non-transfused,0,<=2,0,other,1,valve,non-transfused,67-73,<=40
NA,0,yes,no,yes,32.82,male,51,no,no,0,0,EF:>50%,0,poaf,Skejby,0,NA,no,NA,0,non-transfused,0,NA,0,cabgon,0,cabgon,non-transfused,<60,<=40
NA,0,yes,no,yes,27.11,female,69,no,no,0,0,EF:>50%,0,no poaf,Skejby,0,NA,no,NA,0,non-transfused,0,NA,0,cabgon,0,cabgon,non-transfused,67-73,<=40
NA,0,no,yes,yes,31.64,male,55,no,no,0,0,EF:>50%,0,no poaf,Skejby,0,NA,no,NA,0,non-transfused,0,NA,0,other,1,valve,non-transfused,<60,<=40
25,0,no,no,no,22.59,male,70,yes,no,0,0,NA,1,poaf,Aalborg,0,NA,yes,9.714285714,7,>=14 days,0,NA,0,other,1,valve,<14 days,67-73,<=40
NA,0,no,no,yes,25.01,male,63,no,yes,1,0,EF:30-50%,1,no poaf,Aalborg,0,NA,no,NA,0,non-transfused,0,NA,0,cabgon,0,cabgon,non-transfused,61-66,<=40
NA,0,no,no,no,27.01,female,72,no,no,1,0,EF:>50%,0,no poaf,Skejby,0,1.24,no,NA,0,non-transfused,0,<=2,0,other,1,valve,non-transfused,67-73,<=40
3,0,no,no,no,26.84,male,80,yes,no,0,0,EF:>50%,0,poaf,Skejby,0,NA,yes,3,3,<14 days,0,NA,0,other,1,valve,<14 days,>73,<=40
NA,0,no,no,no,22.46,male,50,no,no,0,0,EF:>50%,0,no poaf,Skejby,0,0.55,no,NA,0,non-transfused,0,<=2,0,cabgoff,0,cabgoff,non-transfused,<60,<=40
NA,0,no,no,no,24.21,male,73,no,no,0,0,EF:>50%,0,no poaf,Skejby,0,1.68,no,NA,0,non-transfused,0,<=2,0,cabgon,0,cabgon,non-transfused,67-73,<=40
NA,0,yes,no,no,31.7,male,65,no,no,0,0,EF:>50%,0,no poaf,Skejby,0,0.78,no,NA,0,non-transfused,0,<=2,0,cabgoff,0,cabgoff,non-transfused,61-66,<=40
NA,0,no,yes,yes,23.81,male,68,no,no,0,0,EF:>50%,0,no poaf,Aalborg,0,NA,no,NA,0,non-transfused,0,NA,0,cabgon,0,cabgon,non-transfused,67-73,<=40
NA,0,yes,yes,yes,27.97,male,67,no,yes,0,0,EF:>50%,0,poaf,Aalborg,0,NA,no,NA,0,non-transfused,0,NA,0,cabgoff,0,cabgoff,non-transfused,67-73,<=40
NA,0,no,no,no,24.61,female,67,no,no,0,0,EF:>50%,0,no poaf,Skejby,0,2.42,no,NA,0,non-transfused,0,>2,0,cabgoff,0,cabgoff,non-transfused,67-73,<=40
NA,0,yes,no,no,26.67,male,82,no,no,0,0,EF:>50%,0,no poaf,Skejby,0,NA,no,NA,0,non-transfused,0,NA,0,other,1,valve,non-transfused,>73,<=40
NA,0,no,no,no,30.07,male,55,no,no,0,0,EF:>50%,0,no poaf,Skejby,0,0.5,no,NA,0,non-transfused,0,<=2,0,cabgon,0,cabgon,non-transfused,<60,<=40
21,0,no,no,no,19.96,female,76,no,no,0,0,EF:>50%,0,poaf,Aalborg,0,NA,yes,21,2,>=14 days,0,NA,0,other,1,valve,>=14 days,>73,<=40
NA,0,yes,no,no,26.87,male,74,no,no,0,0,EF:30-50%,0,no poaf,Skejby,0,1.26,no,NA,0,non-transfused,0,<=2,0,cabgon,0,cabgon,non-transfused,>73,<=40
4,0,yes,no,no,32.28,male,52,yes,no,0,0,EF:>50%,0,poaf,Skejby,0,NA,yes,4,1,<14 days,0,NA,1,other,0,comb,<14 days,<60,<=40
NA,0,no,no,no,27.77,male,45,no,no,0,0,EF:>50%,0,no poaf,Skejby,0,0.5,no,NA,0,non-transfused,0,<=2,0,other,1,valve,non-transfused,<60,<=40
NA,0,yes,no,no,32.7,male,79,no,no,0,0,EF:>50%,0,no poaf,Aalborg,0,NA,no,NA,0,non-transfused,0,NA,1,other,0,comb,non-transfused,>73,<=40
NA,0,no,no,no,26.06,male,74,no,no,0,0,EF:>50%,0,no poaf,Skejby,0,1.12,no,NA,0,non-transfused,0,<=2,0,other,1,valve,non-transfused,>73,<=40
NA,0,yes,no,no,26.23,male,67,no,no,0,0,EF:30-50%,0,no poaf,Skejby,0,0.83,no,NA,0,non-transfused,0,<=2,0,cabgon,0,cabgon,non-transfused,67-73,<=40
NA,0,yes,no,no,24.86,male,55,no,no,0,0,EF:>50%,0,poaf,Skejby,0,NA,no,NA,0,non-transfused,0,NA,0,cabgoff,0,cabgoff,non-transfused,<60,<=40
NA,0,yes,no,yes,24.93,male,67,no,no,0,0,EF:>50%,0,poaf,Skejby,0,NA,no,NA,0,non-transfused,0,NA,0,cabgon,0,cabgon,non-transfused,67-73,<=40
NA,0,no,no,no,28.09,male,76,no,no,0,0,EF:>50%,0,poaf,Skejby,0,NA,no,NA,0,non-transfused,0,NA,0,cabgoff,0,cabgoff,non-transfused,>73,<=40
NA,0,no,no,no,23.32,male,72,no,no,0,0,EF:>50%,0,poaf,Aalborg,0,1.06,no,NA,0,non-transfused,0,<=2,0,other,1,valve,non-transfused,67-73,<=40
NA,0,no,no,no,28.4,male,69,no,no,0,0,NA,0,no poaf,Skejby,0,0.72,no,NA,0,non-transfused,0,<=2,0,cabgon,0,cabgon,non-transfused,67-73,<=40
NA,0,yes,yes,yes,32.11,male,64,no,no,0,0,NA,0,poaf,Skejby,0,0.62,no,NA,0,non-transfused,0,<=2,0,cabgon,0,cabgon,non-transfused,61-66,<=40
NA,0,no,no,no,29.3,female,69,no,no,0,0,EF:>50%,1,no poaf,Aalborg,0,3.8,no,NA,0,non-transfused,0,<=2,0,cabgon,0,cabgon,non-transfused,67-73,<=40
20,0,no,no,no,25.96,male,72,no,no,0,0,EF:30-50%,1,poaf,Aalborg,0,NA,yes,4.333333333,9,>=14 days,0,NA,0,cabgon,0,cabgon,<14 days,67-73,<=40
NA,0,yes,no,no,23.73,female,39,no,no,0,0,EF:>50%,0,no poaf,Skejby,0,0.62,no,NA,0,non-transfused,0,<=2,0,cabgon,0,cabgon,non-transfused,<60,<=40
7,0,no,no,no,22.66,female,88,no,no,0,0,EF:>50%,0,poaf,Skejby,0,NA,yes,5.5,4,<14 days,0,NA,0,other,1,valve,<14 days,>73,<=40
NA,0,yes,no,no,24.31,male,77,no,no,0,0,EF:>50%,0,no poaf,Skejby,0,NA,no,NA,0,non-transfused,0,NA,0,cabgon,0,cabgon,non-transfused,>73,<=40
NA,0,yes,no,yes,27.45,male,53,no,no,0,0,EF:<30%,1,no poaf,Skejby,0,1.29,no,NA,0,non-transfused,0,<=2,0,cabgon,0,cabgon,non-transfused,<60,<=40
5,0,no,no,yes,18.26,male,64,yes,no,0,0,EF:>50%,0,poaf,Skejby,0,NA,yes,5,1,<14 days,0,NA,0,other,1,valve,<14 days,61-66,<=40
NA,0,no,no,yes,24.91,male,75,no,no,0,0,EF:>50%,0,no poaf,Skejby,0,NA,no,NA,0,non-transfused,0,NA,0,other,1,valve,non-transfused,>73,<=40
NA,0,no,yes,yes,31.89,male,66,no,no,0,0,EF:>50%,0,no poaf,Skejby,0,NA,no,NA,0,non-transfused,0,NA,0,cabgoff,0,cabgoff,non-transfused,61-66,<=40
7,0,no,no,no,27.61,female,74,no,no,0,0,EF:30-50%,0,poaf,Skejby,0,NA,yes,7,2,<14 days,0,NA,0,other,1,valve,<14 days,>73,<=40
NA,0,yes,yes,yes,27.13,male,72,no,no,0,0,EF:>50%,0,no poaf,Skejby,0,2.3,no,NA,0,non-transfused,0,<=2,0,cabgon,0,cabgon,non-transfused,67-73,<=40
NA,0,no,no,yes,25.08,male,51,no,no,0,0,EF:30-50%,0,no poaf,Skejby,0,NA,no,NA,0,non-transfused,0,NA,0,cabgon,0,cabgon,non-transfused,<60,<=40
2,0,yes,yes,yes,29.86,male,68,no,no,0,0,EF:>50%,0,no poaf,Skejby,0,NA,yes,1.2,5,<14 days,0,NA,0,other,1,valve,<14 days,67-73,<=40
NA,0,yes,yes,yes,38.97,male,71,no,no,0,0,NA,0,no poaf,Aalborg,0,0.76,no,NA,0,non-transfused,0,<=2,0,cabgon,0,cabgon,non-transfused,67-73,<=40
33,0,no,no,no,32.95,female,58,no,no,0,1,EF:<30%,1,poaf,Skejby,0,NA,yes,11.33333333,15,>=14 days,0,NA,0,cabgon,0,cabgon,<14 days,<60,<=40
NA,0,no,no,yes,26.45,male,73,no,no,0,0,EF:>50%,0,no poaf,Skejby,0,2.32,no,NA,0,non-transfused,0,>2,0,other,1,valve,non-transfused,67-73,<=40
6,0,yes,no,no,19.53,female,73,no,no,0,0,EF:>50%,0,poaf,Aalborg,0,NA,yes,6,1,<14 days,0,NA,0,other,1,valve,<14 days,67-73,<=40
NA,0,no,yes,yes,24.62,male,48,no,no,0,0,EF:>50%,0,no poaf,Aalborg,0,NA,no,NA,0,non-transfused,0,NA,0,other,1,valve,non-transfused,<60,<=40
NA,0,yes,no,no,25.5,male,57,no,no,0,0,EF:>50%,0,no poaf,Aalborg,0,NA,no,NA,0,non-transfused,0,NA,0,cabgon,0,cabgon,non-transfused,<60,<=40
NA,0,no,no,no,24.86,male,64,no,no,0,0,EF:>50%,0,no poaf,Skejby,0,NA,no,NA,0,non-transfused,0,NA,0,cabgon,0,cabgon,non-transfused,61-66,<=40
NA,0,no,yes,no,30.04,male,71,no,no,0,0,EF:>50%,0,poaf,Aalborg,0,NA,no,NA,0,non-transfused,0,NA,0,other,1,valve,non-transfused,67-73,<=40
15,0,yes,yes,no,22.31,male,63,no,no,0,1,EF:>50%,0,poaf,Aalborg,0,NA,yes,7.25,4,>=14 days,0,NA,1,other,0,comb,<14 days,61-66,<=40
NA,0,yes,no,yes,28.08,male,77,no,no,0,0,EF:30-50%,0,poaf,Skejby,0,NA,no,NA,0,non-transfused,0,NA,0,cabgon,0,cabgon,non-transfused,>73,<=40
NA,0,yes,no,no,29.32,male,60,no,no,0,0,EF:>50%,0,no poaf,Skejby,0,NA,no,NA,0,non-transfused,0,NA,0,cabgoff,0,cabgoff,non-transfused,61-66,<=40
NA,0,yes,yes,yes,32.46,female,76,yes,no,0,0,EF:>50%,0,no poaf,Skejby,0,1.31,no,NA,0,non-transfused,0,<=2,0,other,1,valve,non-transfused,>73,<=40
NA,0,yes,no,yes,26.42,male,69,yes,no,0,0,EF:30-50%,1,no poaf,Aalborg,0,2.25,no,NA,0,non-transfused,0,>2,0,cabgoff,0,cabgoff,non-transfused,67-73,<=40
NA,0,yes,no,no,29.73,male,67,no,no,0,0,EF:>50%,0,no poaf,Aalborg,0,NA,no,NA,0,non-transfused,0,NA,0,cabgon,0,cabgon,non-transfused,67-73,<=40
NA,0,yes,no,yes,27.17,male,70,no,no,0,0,NA,0,poaf,Skejby,0,0.92,no,NA,0,non-transfused,0,<=2,0,cabgon,0,cabgon,non-transfused,67-73,<=40
25,0,yes,no,yes,30.39,male,83,no,no,0,0,EF:<30%,0,no poaf,Skejby,NA,4.87,yes,25,1,>=14 days,0,<=2,0,cabgon,0,cabgon,>=14 days,>73,<=40
NA,0,yes,no,no,22.58,male,62,no,no,0,0,EF:>50%,1,no poaf,Aalborg,0,NA,no,NA,0,non-transfused,0,NA,0,cabgon,0,cabgon,non-transfused,61-66,<=40
5,0,yes,no,no,23.53,female,79,no,no,0,0,EF:>50%,0,no poaf,Skejby,0,NA,yes,5,2,<14 days,0,NA,0,cabgon,0,cabgon,<14 days,>73,<=40
NA,0,no,yes,no,36.11,male,75,no,no,0,0,EF:>50%,0,no poaf,Skejby,0,0.85,no,NA,0,non-transfused,0,<=2,0,cabgon,0,cabgon,non-transfused,>73,<=40
NA,0,no,no,yes,28.08,male,71,no,no,0,0,EF:>50%,0,no poaf,Skejby,0,NA,no,NA,0,non-transfused,0,NA,0,cabgoff,0,cabgoff,non-transfused,67-73,<=40
NA,0,yes,yes,yes,30.86,male,76,no,no,0,0,EF:>50%,0,no poaf,Skejby,0,1.06,no,NA,0,non-transfused,0,<=2,0,cabgon,0,cabgon,non-transfused,>73,<=40
NA,0,yes,yes,no,30.45,male,70,no,no,0,0,EF:>50%,0,poaf,Aalborg,0,NA,no,NA,0,non-transfused,0,NA,0,cabgon,0,cabgon,non-transfused,67-73,<=40
NA,0,yes,yes,no,28.73,male,61,no,no,1,0,EF:>50%,0,no poaf,Skejby,NA,0.65,no,NA,0,non-transfused,0,<=2,0,cabgoff,0,cabgoff,non-transfused,61-66,<=40
NA,0,yes,no,no,24.8,male,70,no,no,0,0,EF:>50%,0,no poaf,Aalborg,0,NA,no,NA,0,non-transfused,0,NA,0,cabgon,0,cabgon,non-transfused,67-73,<=40
NA,0,no,no,yes,32.61,male,66,no,no,0,0,EF:>50%,0,no poaf,Aalborg,0,0.59,no,NA,0,non-transfused,0,<=2,0,other,1,valve,non-transfused,61-66,<=40
NA,0,yes,no,no,28.81,male,52,no,no,0,0,EF:>50%,0,no poaf,Skejby,0,NA,no,NA,0,non-transfused,0,NA,0,cabgon,0,cabgon,non-transfused,<60,<=40
NA,0,no,yes,no,21.3,female,68,no,no,0,0,EF:>50%,0,no poaf,Skejby,0,NA,no,NA,0,non-transfused,0,NA,0,cabgoff,0,cabgoff,non-transfused,67-73,<=40
NA,0,yes,no,yes,29.4,male,66,no,no,0,0,EF:30-50%,1,poaf,Skejby,0,NA,no,NA,0,non-transfused,0,NA,0,cabgon,0,cabgon,non-transfused,61-66,<=40
NA,0,yes,no,no,25.31,male,68,no,no,0,0,EF:>50%,1,no poaf,Aalborg,0,NA,no,NA,0,non-transfused,0,NA,0,cabgon,0,cabgon,non-transfused,67-73,<=40
NA,0,yes,no,no,27.78,male,64,no,no,0,0,EF:>50%,1,no poaf,Skejby,0,0.72,no,NA,0,non-transfused,0,<=2,0,cabgoff,0,cabgoff,non-transfused,61-66,<=40
NA,0,no,yes,yes,26.56,male,45,no,no,0,0,EF:30-50%,0,no poaf,Skejby,0,NA,no,NA,0,non-transfused,0,NA,0,cabgon,0,cabgon,non-transfused,<60,<=40
NA,0,yes,no,yes,29.04,male,39,yes,no,0,0,EF:30-50%,1,no poaf,Aalborg,0,NA,no,NA,0,non-transfused,0,NA,0,cabgoff,0,cabgoff,non-transfused,<60,<=40
12,0,no,no,yes,26.4,male,77,no,yes,0,0,EF:>50%,0,poaf,Skejby,0,NA,yes,4.8,5,<14 days,0,NA,1,other,0,comb,<14 days,>73,<=40
19,0,no,no,no,18.03,female,70,no,no,0,0,EF:30-50%,0,no poaf,Aalborg,0,NA,yes,19,2,>=14 days,0,NA,0,other,1,valve,>=14 days,67-73,<=40
NA,0,yes,no,no,32.55,male,69,no,no,0,0,EF:30-50%,0,poaf,Skejby,0,NA,no,NA,0,non-transfused,0,NA,0,cabgon,0,cabgon,non-transfused,67-73,<=40
NA,0,no,no,no,29.61,male,65,no,no,0,0,EF:>50%,NA,no poaf,Aalborg,0,0.64,no,NA,0,non-transfused,0,<=2,0,cabgon,0,cabgon,non-transfused,61-66,<=40
NA,0,no,yes,no,29.03,male,82,yes,no,0,0,EF:>50%,0,poaf,Skejby,0,1.51,no,NA,0,non-transfused,0,>2,0,other,1,valve,non-transfused,>73,<=40
NA,0,yes,no,yes,29.28,male,51,no,no,0,0,EF:30-50%,0,poaf,Skejby,0,NA,no,NA,0,non-transfused,0,NA,0,cabgoff,0,cabgoff,non-transfused,<60,<=40
NA,0,no,no,yes,34.63,male,55,no,no,0,0,EF:30-50%,1,poaf,Skejby,0,0.88,no,NA,0,non-transfused,0,<=2,0,cabgon,0,cabgon,non-transfused,<60,<=40
NA,0,no,yes,yes,26.45,male,54,no,no,0,0,EF:>50%,0,poaf,Skejby,0,NA,no,NA,0,non-transfused,0,NA,0,other,1,valve,non-transfused,<60,<=40
NA,0,yes,no,no,24.34,male,40,no,no,0,0,NA,0,no poaf,Aalborg,0,0.5,no,NA,0,non-transfused,0,<=2,0,cabgoff,0,cabgoff,non-transfused,<60,<=40
NA,0,yes,no,yes,25.25,male,61,no,no,0,0,EF:30-50%,1,no poaf,Aalborg,0,NA,no,NA,0,non-transfused,0,NA,0,cabgon,0,cabgon,non-transfused,61-66,<=40
NA,0,yes,no,yes,26.81,female,81,no,no,0,0,EF:>50%,0,no poaf,Aalborg,0,NA,no,NA,0,non-transfused,0,NA,0,cabgon,0,cabgon,non-transfused,>73,<=40
NA,0,yes,no,no,27.04,male,68,no,no,0,0,EF:>50%,0,no poaf,Skejby,0,0.94,no,NA,0,non-transfused,0,<=2,0,cabgoff,0,cabgoff,non-transfused,67-73,<=40
NA,0,yes,no,no,26.15,male,74,no,no,0,0,EF:>50%,0,poaf,Skejby,0,1.11,no,NA,0,non-transfused,0,<=2,0,cabgoff,0,cabgoff,non-transfused,>73,<=40
NA,0,yes,no,no,27.68,male,74,no,yes,0,0,NA,0,no poaf,Skejby,0,1.7,no,NA,0,non-transfused,0,<=2,0,cabgon,0,cabgon,non-transfused,>73,<=40
NA,0,yes,no,no,22.92,male,64,no,no,0,0,EF:>50%,0,no poaf,Skejby,0,1.3,no,NA,0,non-transfused,0,<=2,1,other,0,comb,non-transfused,61-66,<=40
NA,0,yes,yes,no,32.42,male,75,no,yes,0,0,EF:>50%,1,no poaf,Aalborg,0,2.03,no,NA,0,non-transfused,0,<=2,0,cabgon,0,cabgon,non-transfused,>73,<=40
NA,0,yes,no,no,24.44,male,77,no,no,0,0,EF:30-50%,1,no poaf,Skejby,0,NA,no,NA,0,non-transfused,0,NA,0,cabgoff,0,cabgoff,non-transfused,>73,<=40
NA,0,no,no,no,27.68,female,61,no,no,0,0,EF:>50%,0,no poaf,Skejby,0,0.86,no,NA,0,non-transfused,0,>2,0,other,1,valve,non-transfused,61-66,<=40
NA,0,yes,no,no,24.98,male,58,no,no,0,0,EF:>50%,0,no poaf,Skejby,0,0.5,no,NA,0,non-transfused,0,<=2,0,cabgoff,0,cabgoff,non-transfused,<60,<=40
NA,0,yes,no,yes,26.26,male,63,no,no,0,0,EF:<30%,0,no poaf,Skejby,0,1.52,no,NA,0,non-transfused,0,<=2,0,cabgon,0,cabgon,non-transfused,61-66,<=40
6,0,no,no,no,22.06,female,83,no,no,0,0,EF:>50%,0,no poaf,Skejby,0,NA,yes,6,2,<14 days,0,NA,1,other,0,comb,<14 days,>73,<=40
NA,0,yes,no,no,19.78,female,81,no,no,0,0,NA,0,no poaf,Skejby,0,3.5,no,NA,0,non-transfused,0,>2,0,other,1,valve,non-transfused,>73,<=40
NA,0,no,no,no,21.01,female,52,no,no,0,0,EF:>50%,0,no poaf,Skejby,0,NA,no,NA,0,non-transfused,0,NA,0,other,1,valve,non-transfused,<60,<=40
15,0,yes,yes,no,25.95,female,70,no,yes,1,0,EF:>50%,0,no poaf,Aalborg,0,NA,yes,14.28571429,7,>=14 days,0,NA,0,cabgon,0,cabgon,>=14 days,67-73,<=40
NA,0,no,no,no,24.45,male,50,yes,no,0,0,EF:>50%,0,no poaf,Aalborg,0,0.67,no,NA,0,non-transfused,0,<=2,0,other,1,valve,non-transfused,<60,<=40
NA,0,no,yes,no,23.67,male,75,yes,yes,0,0,EF:<30%,1,no poaf,Skejby,0,NA,no,NA,0,non-transfused,0,NA,0,cabgon,0,cabgon,non-transfused,>73,<=40
NA,0,yes,no,yes,21.87,female,84,no,no,0,0,EF:30-50%,0,no poaf,Aalborg,0,4.29,no,NA,0,non-transfused,0,<=2,0,other,1,valve,non-transfused,>73,<=40
NA,0,no,no,yes,23.3,male,49,no,no,0,0,EF:>50%,0,no poaf,Skejby,0,0.5,no,NA,0,non-transfused,0,<=2,0,cabgon,0,cabgon,non-transfused,<60,<=40
NA,0,yes,yes,yes,24.77,female,81,no,no,0,0,EF:>50%,0,no poaf,Skejby,0,NA,no,NA,0,non-transfused,0,NA,0,other,1,valve,non-transfused,>73,<=40
NA,0,yes,no,no,23.72,male,56,no,no,0,0,NA,1,no poaf,Aalborg,0,0.8,no,NA,0,non-transfused,0,<=2,0,cabgon,0,cabgon,non-transfused,<60,<=40
NA,0,no,no,no,27.82,female,82,no,no,0,0,EF:>50%,0,poaf,Aalborg,0,NA,no,NA,0,non-transfused,0,NA,0,other,1,valve,non-transfused,>73,<=40
16,0,yes,no,yes,22.64,male,59,yes,yes,NA,0,EF:30-50%,1,no poaf,Skejby,1,6.23,yes,16,2,>=14 days,0,<=2,0,cabgon,0,cabgon,>=14 days,<60,<=40
NA,0,yes,no,yes,29.39,male,60,no,yes,0,0,EF:30-50%,0,no poaf,Skejby,0,NA,no,NA,0,non-transfused,0,NA,0,cabgon,0,cabgon,non-transfused,61-66,<=40
NA,0,no,no,yes,28.68,male,77,no,no,0,0,EF:>50%,0,no poaf,Skejby,1,2.08,no,NA,0,non-transfused,0,>2,0,other,1,valve,non-transfused,>73,<=40
NA,0,no,no,no,23.37,male,39,no,no,0,0,EF:>50%,0,poaf,Skejby,0,NA,no,NA,0,non-transfused,0,NA,0,other,1,valve,non-transfused,<60,<=40
33,0,yes,no,no,27.72,male,66,no,no,0,0,NA,1,no poaf,Aalborg,0,1.27,yes,4.909090909,11,>=14 days,0,<=2,0,cabgon,0,cabgon,<14 days,61-66,<=40
NA,0,yes,yes,yes,35.27,male,80,no,no,0,0,EF:30-50%,1,poaf,Aalborg,0,NA,no,NA,0,non-transfused,0,NA,0,cabgon,0,cabgon,non-transfused,>73,<=40
NA,0,no,no,no,27.77,male,71,no,no,0,0,EF:>50%,0,no poaf,Aalborg,0,3.33,no,NA,0,non-transfused,0,<=2,0,other,1,valve,non-transfused,67-73,<=40
NA,0,yes,no,yes,34.69,male,74,yes,no,0,0,EF:<30%,0,no poaf,Skejby,0,2.65,no,NA,0,non-transfused,0,>2,0,cabgon,0,cabgon,non-transfused,>73,<=40
NA,0,yes,yes,yes,30.27,male,51,no,no,0,0,EF:>50%,0,no poaf,Aalborg,0,0.5,no,NA,0,non-transfused,0,<=2,0,cabgon,0,cabgon,non-transfused,<60,<=40
NA,0,yes,yes,no,24.52,male,60,no,no,0,0,EF:>50%,0,poaf,Aalborg,0,NA,no,NA,0,non-transfused,0,NA,0,cabgon,0,cabgon,non-transfused,61-66,<=40
NA,0,yes,no,yes,31.56,male,76,no,no,0,0,EF:30-50%,1,no poaf,Aalborg,0,NA,no,NA,0,non-transfused,0,NA,0,cabgon,0,cabgon,non-transfused,>73,<=40
NA,0,yes,no,yes,28.38,male,65,no,no,0,0,EF:30-50%,0,no poaf,Skejby,0,1.08,no,NA,0,non-transfused,0,<=2,0,cabgon,0,cabgon,non-transfused,61-66,<=40
NA,0,yes,no,yes,23.41,male,75,no,no,0,0,EF:30-50%,1,no poaf,Aalborg,0,NA,no,NA,0,non-transfused,0,NA,0,cabgon,0,cabgon,non-transfused,>73,<=40
NA,0,yes,yes,no,29.91,male,67,no,no,0,0,EF:>50%,1,no poaf,Skejby,0,NA,no,NA,0,non-transfused,0,NA,0,cabgoff,0,cabgoff,non-transfused,67-73,<=40
NA,0,yes,no,no,25.56,male,64,no,no,0,0,EF:>50%,0,no poaf,Skejby,0,1.03,no,NA,0,non-transfused,0,<=2,0,cabgoff,0,cabgoff,non-transfused,61-66,<=40
2,0,no,no,no,21.91,male,81,yes,no,1,0,EF:30-50%,1,poaf,Skejby,0,NA,yes,2,1,<14 days,0,NA,0,cabgoff,0,cabgoff,<14 days,>73,<=40
NA,0,yes,yes,no,29.41,male,67,no,no,0,0,EF:>50%,0,no poaf,Skejby,0,NA,no,NA,0,non-transfused,0,NA,0,cabgon,0,cabgon,non-transfused,67-73,<=40
NA,0,yes,no,no,26.67,male,79,no,no,0,0,EF:>50%,0,poaf,Skejby,NA,1.28,no,NA,0,non-transfused,0,<=2,0,cabgon,0,cabgon,non-transfused,>73,<=40
NA,0,no,no,no,26.51,female,48,no,no,0,0,EF:>50%,0,poaf,Skejby,0,NA,no,NA,0,non-transfused,0,NA,0,other,1,valve,non-transfused,<60,<=40
NA,0,no,yes,no,41.03,male,55,no,no,0,0,EF:>50%,0,no poaf,Aalborg,0,NA,no,NA,0,non-transfused,0,NA,0,other,1,valve,non-transfused,<60,>40
NA,0,no,yes,yes,29.41,male,76,no,no,0,0,EF:>50%,0,no poaf,Aalborg,0,1.06,no,NA,0,non-transfused,0,<=2,0,cabgoff,0,cabgoff,non-transfused,>73,<=40
NA,0,no,no,no,28.6,female,65,no,no,0,0,EF:>50%,0,no poaf,Skejby,0,0.8,no,NA,0,non-transfused,0,<=2,0,other,1,valve,non-transfused,61-66,<=40
NA,0,yes,no,yes,39.67,male,69,no,no,0,0,NA,0,no poaf,Skejby,0,0.64,no,NA,0,non-transfused,0,<=2,0,cabgon,0,cabgon,non-transfused,67-73,<=40
NA,0,yes,no,yes,20.07,male,82,yes,no,0,0,EF:30-50%,1,no poaf,Aalborg,0,7.25,no,NA,0,non-transfused,0,<=2,0,cabgoff,0,cabgoff,non-transfused,>73,<=40
NA,0,yes,no,no,33.69,male,65,no,no,0,0,EF:30-50%,0,poaf,Skejby,0,NA,no,NA,0,non-transfused,0,NA,0,cabgoff,0,cabgoff,non-transfused,61-66,<=40
NA,0,no,no,yes,31.35,female,58,no,no,0,0,EF:30-50%,0,no poaf,Skejby,0,0.94,no,NA,0,non-transfused,0,<=2,0,cabgon,0,cabgon,non-transfused,<60,<=40
NA,0,no,yes,no,35.75,male,62,no,no,0,0,EF:>50%,1,no poaf,Aalborg,0,3.57,no,NA,0,non-transfused,0,<=2,0,cabgoff,0,cabgoff,non-transfused,61-66,<=40
NA,0,yes,no,yes,25.66,male,64,no,no,1,0,EF:30-50%,1,poaf,Aalborg,0,1.13,no,NA,0,non-transfused,0,<=2,0,cabgoff,0,cabgoff,non-transfused,61-66,<=40
20,0,yes,no,no,21.15,male,85,no,no,0,0,EF:30-50%,1,poaf,Aalborg,0,3.71,yes,19.5,2,>=14 days,1,<=2,0,cabgon,0,cabgon,>=14 days,>73,<=40
NA,0,no,no,no,25.31,male,46,no,no,0,0,EF:>50%,0,no poaf,Skejby,0,NA,no,NA,0,non-transfused,0,NA,0,other,1,valve,non-transfused,<60,<=40
NA,0,yes,no,no,32.87,male,55,no,no,0,0,EF:>50%,0,no poaf,Skejby,0,0.5,no,NA,0,non-transfused,0,<=2,0,cabgon,0,cabgon,non-transfused,<60,<=40
NA,0,yes,no,no,30.93,male,61,no,no,0,0,EF:>50%,0,poaf,Skejby,0,NA,no,NA,0,non-transfused,0,NA,0,cabgoff,0,cabgoff,non-transfused,61-66,<=40
12,0,yes,no,yes,28.34,female,72,no,no,0,0,EF:30-50%,0,no poaf,Aalborg,0,NA,yes,3,4,<14 days,0,NA,0,cabgon,0,cabgon,<14 days,67-73,<=40
NA,0,yes,no,no,25.97,female,74,no,no,0,0,EF:>50%,0,no poaf,Aalborg,0,NA,no,NA,0,non-transfused,0,NA,0,cabgon,0,cabgon,non-transfused,>73,<=40
NA,0,yes,no,no,26.35,male,57,no,no,0,0,EF:>50%,0,no poaf,Skejby,0,NA,no,NA,0,non-transfused,0,NA,0,cabgoff,0,cabgoff,non-transfused,<60,<=40
17,0,no,no,no,22.94,male,72,no,no,0,0,EF:>50%,0,no poaf,Skejby,0,1.28,yes,17,2,>=14 days,0,>2,0,other,1,valve,>=14 days,67-73,<=40
NA,0,no,no,yes,24.09,male,57,no,no,0,0,EF:>50%,0,poaf,Skejby,0,0.75,no,NA,0,non-transfused,0,<=2,0,other,1,valve,non-transfused,<60,<=40
NA,0,no,yes,yes,26.54,male,60,no,yes,0,0,EF:>50%,0,no poaf,Skejby,0,NA,no,NA,0,non-transfused,0,NA,0,cabgon,0,cabgon,non-transfused,61-66,<=40
NA,0,yes,yes,no,23.95,male,65,no,no,0,0,EF:>50%,0,no poaf,Skejby,0,1.49,no,NA,0,non-transfused,0,<=2,1,other,0,comb,non-transfused,61-66,<=40
NA,0,yes,no,yes,28.06,male,47,no,no,0,0,EF:>50%,1,no poaf,Aalborg,0,NA,no,NA,0,non-transfused,0,NA,0,other,1,valve,non-transfused,<60,<=40
NA,0,no,yes,no,33.18,female,75,no,no,0,0,EF:>50%,0,no poaf,Aalborg,0,NA,no,NA,0,non-transfused,0,NA,0,cabgon,0,cabgon,non-transfused,>73,<=40
NA,0,no,no,no,23.36,male,59,no,yes,0,0,EF:>50%,0,no poaf,Skejby,0,0.94,no,NA,0,non-transfused,0,<=2,0,cabgoff,0,cabgoff,non-transfused,<60,<=40
NA,0,yes,no,yes,27.68,female,68,no,yes,0,NA,EF:30-50%,1,no poaf,Aalborg,0,2.6,no,NA,0,non-transfused,0,<=2,0,cabgoff,0,cabgoff,non-transfused,67-73,<=40
NA,0,yes,yes,yes,36.57,male,74,no,no,0,1,EF:>50%,0,no poaf,Aalborg,0,3.3,no,NA,0,non-transfused,0,<=2,0,other,1,valve,non-transfused,>73,<=40
34,0,no,yes,yes,25.85,female,85,no,no,0,0,EF:30-50%,0,no poaf,Aalborg,0,4.41,yes,33.5,2,>=14 days,0,<=2,0,other,1,valve,>=14 days,>73,<=40
NA,0,yes,no,yes,29.35,male,68,no,no,0,0,EF:>50%,1,no poaf,Aalborg,0,NA,no,NA,0,non-transfused,0,NA,0,cabgon,0,cabgon,non-transfused,67-73,<=40
19,0,yes,no,yes,27.76,male,69,no,no,0,0,EF:>50%,1,poaf,Aalborg,0,NA,yes,12.33333333,3,>=14 days,0,NA,0,cabgon,0,cabgon,<14 days,67-73,<=40
NA,0,no,yes,yes,29.7,male,76,no,yes,0,0,EF:>50%,0,no poaf,Aalborg,0,2,no,NA,0,non-transfused,0,<=2,0,cabgon,0,cabgon,non-transfused,>73,<=40
NA,0,no,no,yes,27.47,male,73,no,no,0,0,EF:>50%,0,no poaf,Skejby,0,NA,no,NA,0,non-transfused,0,NA,0,other,1,valve,non-transfused,67-73,<=40
NA,0,yes,no,yes,28.65,female,74,no,no,0,0,EF:>50%,0,poaf,Skejby,0,NA,no,NA,0,non-transfused,0,NA,0,other,1,valve,non-transfused,>73,<=40
NA,0,yes,no,yes,21.31,male,75,no,no,0,0,EF:30-50%,1,no poaf,Aalborg,1,5.37,no,NA,0,non-transfused,0,<=2,0,cabgon,0,cabgon,non-transfused,>73,<=40
NA,0,no,no,no,29.22,male,72,no,no,0,0,EF:>50%,0,no poaf,Aalborg,0,NA,no,NA,0,non-transfused,0,NA,0,cabgoff,0,cabgoff,non-transfused,67-73,<=40
NA,0,yes,yes,yes,33.52,male,81,no,no,0,0,EF:30-50%,0,no poaf,Aalborg,0,1.67,no,NA,0,non-transfused,0,<=2,0,cabgon,0,cabgon,non-transfused,>73,<=40
6,0,no,yes,yes,21.41,female,77,no,no,0,0,EF:>50%,0,no poaf,Skejby,0,NA,yes,6,1,<14 days,0,NA,0,other,1,valve,<14 days,>73,<=40
NA,0,yes,no,yes,24.26,male,79,no,yes,0,0,EF:>50%,1,poaf,Aalborg,0,2.27,no,NA,0,non-transfused,0,<=2,0,cabgon,0,cabgon,non-transfused,>73,<=40
16,0,yes,no,yes,23.62,female,65,no,no,0,0,EF:<30%,1,no poaf,Aalborg,0,NA,yes,12.125,8,>=14 days,0,NA,0,cabgon,0,cabgon,<14 days,61-66,<=40
NA,0,no,no,no,25,female,50,no,no,0,0,EF:>50%,NA,no poaf,Skejby,0,NA,no,NA,0,non-transfused,0,NA,0,other,1,valve,non-transfused,<60,<=40
NA,0,no,no,no,25.69,female,80,no,no,0,0,EF:>50%,0,poaf,Skejby,0,NA,no,NA,0,non-transfused,0,NA,0,other,1,valve,non-transfused,>73,<=40
2,0,yes,no,no,24.06,female,67,no,no,0,0,EF:>50%,0,no poaf,Skejby,0,NA,yes,2,2,<14 days,0,NA,0,cabgoff,0,cabgoff,<14 days,67-73,<=40
NA,0,no,yes,yes,24.22,male,85,no,no,0,0,NA,1,no poaf,Aalborg,0,4.92,no,NA,0,non-transfused,0,>2,1,other,0,comb,non-transfused,>73,<=40
NA,0,no,no,no,24.03,male,71,yes,no,0,0,EF:>50%,0,poaf,Skejby,0,NA,no,NA,0,non-transfused,0,NA,0,cabgon,0,cabgon,non-transfused,67-73,<=40
25,0,yes,no,no,24.13,male,80,no,no,0,0,EF:<30%,1,no poaf,Aalborg,0,34.11,yes,25,2,>=14 days,0,<=2,0,cabgon,0,cabgon,>=14 days,>73,<=40
NA,0,no,no,yes,23.94,male,26,no,no,0,0,EF:>50%,0,no poaf,Aalborg,0,0.56,no,NA,0,non-transfused,0,<=2,0,other,1,valve,non-transfused,<60,<=40
7,0,no,no,no,26.56,female,68,no,no,0,0,EF:>50%,0,no poaf,Skejby,0,1.49,yes,1.4,5,<14 days,0,<=2,1,other,0,comb,<14 days,67-73,<=40
NA,0,no,no,no,25.38,male,66,no,no,0,0,EF:>50%,0,poaf,Aalborg,0,1.78,no,NA,0,non-transfused,0,<=2,0,cabgoff,0,cabgoff,non-transfused,61-66,<=40
NA,0,yes,no,no,24.73,male,62,no,no,0,0,EF:30-50%,0,no poaf,Aalborg,0,1.1,no,NA,0,non-transfused,0,<=2,0,cabgoff,0,cabgoff,non-transfused,61-66,<=40
NA,0,yes,no,yes,37.37,male,66,no,no,0,0,EF:<30%,1,no poaf,Aalborg,0,NA,no,NA,0,non-transfused,0,NA,0,cabgoff,0,cabgoff,non-transfused,61-66,<=40
28,0,no,no,yes,23.77,male,37,no,no,0,0,EF:30-50%,0,no poaf,Aalborg,0,NA,yes,28,2,>=14 days,0,NA,0,other,1,valve,>=14 days,<60,<=40
NA,0,yes,no,yes,30.39,male,75,no,no,0,0,EF:>50%,0,no poaf,Skejby,1,1.46,no,NA,0,non-transfused,0,<=2,0,cabgon,0,cabgon,non-transfused,>73,<=40
NA,0,no,yes,no,24.73,male,58,no,no,0,0,EF:>50%,0,poaf,Skejby,0,0.56,no,NA,0,non-transfused,0,<=2,0,other,1,valve,non-transfused,<60,<=40
NA,0,no,no,no,27.31,female,45,no,no,0,0,EF:>50%,0,no poaf,Aalborg,0,0.69,no,NA,0,non-transfused,0,<=2,0,cabgon,0,cabgon,non-transfused,<60,<=40
NA,0,yes,no,no,24.49,male,60,no,no,0,0,NA,0,poaf,Skejby,0,0.5,no,NA,0,non-transfused,0,<=2,0,cabgon,0,cabgon,non-transfused,61-66,<=40
13,0,yes,yes,yes,25.97,female,71,yes,yes,0,0,EF:>50%,0,poaf,Aalborg,0,NA,yes,6.5,2,<14 days,0,NA,1,other,0,comb,<14 days,67-73,<=40
NA,0,yes,no,yes,26.78,male,68,no,no,0,0,EF:30-50%,0,no poaf,Skejby,0,2.49,no,NA,0,non-transfused,0,>2,0,other,1,valve,non-transfused,67-73,<=40
NA,0,yes,yes,yes,26.12,male,76,no,no,0,0,EF:<30%,0,no poaf,Skejby,0,4.44,no,NA,0,non-transfused,0,<=2,0,cabgon,0,cabgon,non-transfused,>73,<=40
NA,0,no,no,no,24.21,male,64,no,no,0,0,EF:>50%,0,poaf,Skejby,0,2.11,no,NA,0,non-transfused,0,>2,1,other,0,comb,non-transfused,61-66,<=40
NA,0,yes,no,no,21.38,male,80,no,no,0,0,EF:>50%,0,no poaf,Skejby,0,NA,no,NA,0,non-transfused,0,NA,0,cabgon,0,cabgon,non-transfused,>73,<=40
NA,0,yes,no,no,29.05,male,75,no,no,0,0,EF:>50%,0,no poaf,Aalborg,0,NA,no,NA,0,non-transfused,0,NA,0,cabgon,0,cabgon,non-transfused,>73,<=40
7,0,no,no,no,25.14,male,64,no,no,0,0,EF:30-50%,0,no poaf,Skejby,0,NA,yes,6.25,4,<14 days,0,NA,1,other,0,comb,<14 days,61-66,<=40
NA,0,no,no,no,26.12,male,72,no,no,0,0,EF:>50%,0,no poaf,Skejby,0,4.15,no,NA,0,non-transfused,0,<=2,0,cabgon,0,cabgon,non-transfused,67-73,<=40
NA,0,yes,no,yes,24.49,male,59,no,no,0,NA,EF:>50%,0,no poaf,Skejby,0,0.5,no,NA,0,non-transfused,0,<=2,0,cabgon,0,cabgon,non-transfused,<60,<=40
NA,0,yes,no,no,28.04,female,42,yes,no,0,0,EF:>50%,1,no poaf,Skejby,1,1.24,no,NA,0,non-transfused,0,<=2,0,cabgon,0,cabgon,non-transfused,<60,<=40
NA,0,no,no,no,29.26,male,59,no,no,0,0,EF:>50%,0,no poaf,Aalborg,0,NA,no,NA,0,non-transfused,0,NA,0,cabgon,0,cabgon,non-transfused,<60,<=40
NA,0,yes,no,no,25.51,male,78,no,no,0,0,EF:>50%,0,poaf,Aalborg,0,1.12,no,NA,0,non-transfused,0,<=2,0,cabgon,0,cabgon,non-transfused,>73,<=40
NA,0,no,no,no,23.39,female,75,no,no,0,0,EF:>50%,0,poaf,Aalborg,0,NA,no,NA,0,non-transfused,0,NA,0,cabgon,0,cabgon,non-transfused,>73,<=40
6,0,yes,no,yes,24.8,female,87,no,no,1,0,EF:>50%,0,poaf,Skejby,0,NA,yes,6,2,<14 days,0,NA,0,other,1,valve,<14 days,>73,<=40
NA,0,yes,no,no,23.03,male,67,no,no,0,0,EF:>50%,0,no poaf,Skejby,0,0.91,no,NA,0,non-transfused,0,<=2,0,cabgon,0,cabgon,non-transfused,67-73,<=40
NA,0,no,no,yes,31.7,male,59,no,no,0,0,EF:>50%,0,no poaf,Aalborg,0,NA,no,NA,0,non-transfused,0,NA,0,cabgon,0,cabgon,non-transfused,<60,<=40
NA,0,no,no,no,27.43,male,66,no,no,0,0,EF:30-50%,1,no poaf,Skejby,0,NA,no,NA,0,non-transfused,0,NA,0,cabgon,0,cabgon,non-transfused,61-66,<=40
NA,0,no,no,no,28.08,male,72,no,no,0,0,EF:>50%,0,poaf,Aalborg,0,0.95,no,NA,0,non-transfused,0,<=2,0,cabgon,0,cabgon,non-transfused,67-73,<=40
19,0,no,no,yes,20.69,female,74,yes,no,0,0,EF:>50%,0,no poaf,Aalborg,0,NA,yes,15.8,5,>=14 days,0,NA,1,other,0,comb,>=14 days,>73,<=40
NA,0,no,no,yes,25.1,female,56,no,no,0,0,EF:30-50%,0,no poaf,Skejby,0,NA,no,NA,0,non-transfused,0,NA,0,cabgon,0,cabgon,non-transfused,<60,<=40
7,0,no,no,no,23.15,male,70,no,no,0,0,EF:30-50%,0,poaf,Skejby,0,2.44,yes,7,1,<14 days,0,<=2,0,cabgon,0,cabgon,<14 days,67-73,<=40
17,0,no,yes,yes,36.52,male,71,yes,no,0,0,EF:>50%,0,poaf,Aalborg,0,1.9,yes,8.5,12,>=14 days,0,>2,1,other,0,comb,<14 days,67-73,<=40
NA,0,yes,no,no,28.09,male,57,no,no,0,0,EF:>50%,1,no poaf,Skejby,0,0.58,no,NA,0,non-transfused,0,<=2,0,cabgon,0,cabgon,non-transfused,<60,<=40
NA,0,yes,no,no,28.34,male,58,no,no,0,0,EF:>50%,0,no poaf,Skejby,0,NA,no,NA,0,non-transfused,0,NA,0,cabgon,0,cabgon,non-transfused,<60,<=40
NA,0,yes,no,no,27.27,female,73,no,no,0,0,EF:>50%,0,no poaf,Skejby,0,NA,no,NA,0,non-transfused,0,NA,0,other,1,valve,non-transfused,67-73,<=40
NA,0,yes,no,yes,23.46,male,60,no,no,0,0,EF:>50%,0,no poaf,Skejby,0,0.55,no,NA,0,non-transfused,0,<=2,0,cabgoff,0,cabgoff,non-transfused,61-66,<=40
NA,0,yes,no,no,29.84,male,60,no,no,0,0,EF:>50%,0,no poaf,Skejby,0,NA,no,NA,0,non-transfused,0,NA,0,cabgon,0,cabgon,non-transfused,61-66,<=40
NA,0,yes,no,no,32.41,male,72,no,no,0,0,EF:>50%,0,no poaf,Skejby,0,0.94,no,NA,0,non-transfused,0,>2,0,cabgon,0,cabgon,non-transfused,67-73,<=40
NA,0,no,no,no,27.73,male,82,no,no,0,0,NA,0,no poaf,Aalborg,0,1.4,no,NA,0,non-transfused,0,<=2,0,other,1,valve,non-transfused,>73,<=40
NA,0,yes,yes,no,25.31,male,71,no,no,0,0,EF:>50%,0,poaf,Skejby,0,NA,no,NA,0,non-transfused,0,NA,0,cabgoff,0,cabgoff,non-transfused,67-73,<=40
22,NA,no,no,no,22.84,male,74,no,no,0,1,EF:>50%,0,no poaf,Aalborg,0,NA,yes,12.8,5,>=14 days,0,NA,0,other,1,valve,<14 days,>73,<=40
3,0,yes,yes,no,24.24,female,64,no,no,0,0,EF:>50%,0,no poaf,Skejby,0,NA,yes,3,1,<14 days,0,NA,0,cabgon,0,cabgon,<14 days,61-66,<=40
NA,0,yes,no,no,22.79,male,74,no,no,0,0,EF:>50%,0,poaf,Skejby,0,1.11,no,NA,0,non-transfused,0,<=2,0,cabgoff,0,cabgoff,non-transfused,>73,<=40
NA,0,no,no,no,30.1,male,66,no,yes,0,0,EF:<30%,0,no poaf,Aalborg,0,NA,no,NA,0,non-transfused,0,NA,0,cabgon,0,cabgon,non-transfused,61-66,<=40
NA,0,no,no,yes,24.02,male,68,no,no,0,0,EF:>50%,0,no poaf,Aalborg,0,NA,no,NA,0,non-transfused,0,NA,0,cabgon,0,cabgon,non-transfused,67-73,<=40
2,0,yes,no,no,21.39,male,80,no,no,0,0,EF:30-50%,1,no poaf,Skejby,0,3.57,yes,0.444444444,9,<14 days,0,<=2,1,other,0,comb,<14 days,>73,<=40
NA,0,yes,no,yes,29.17,male,65,no,no,0,0,EF:>50%,0,no poaf,Skejby,0,NA,no,NA,0,non-transfused,0,NA,0,cabgoff,0,cabgoff,non-transfused,61-66,<=40
NA,0,no,no,no,26.53,male,69,no,no,0,0,EF:>50%,0,no poaf,Aalborg,0,0.97,no,NA,0,non-transfused,0,<=2,0,other,1,valve,non-transfused,67-73,<=40
NA,0,yes,yes,yes,30.78,male,70,yes,yes,0,NA,EF:<30%,1,no poaf,Aalborg,1,19.35,no,NA,0,non-transfused,0,<=2,0,cabgoff,0,cabgoff,non-transfused,67-73,<=40
NA,0,yes,no,no,22.72,male,62,no,no,0,0,EF:>50%,0,no poaf,Aalborg,1,0.75,no,NA,0,non-transfused,0,<=2,0,cabgoff,0,cabgoff,non-transfused,61-66,<=40
NA,0,no,no,no,21.93,male,55,no,no,0,0,EF:>50%,0,no poaf,Aalborg,0,NA,no,NA,0,non-transfused,0,NA,0,cabgon,0,cabgon,non-transfused,<60,<=40
NA,0,yes,yes,yes,36.13,male,64,no,no,0,0,EF:>50%,0,no poaf,Skejby,0,NA,no,NA,0,non-transfused,0,NA,0,cabgoff,0,cabgoff,non-transfused,61-66,<=40
NA,0,no,yes,no,37.22,male,70,no,no,0,0,EF:>50%,0,no poaf,Aalborg,0,0.74,no,NA,0,non-transfused,0,<=2,0,other,1,valve,non-transfused,67-73,<=40
NA,0,no,no,no,26.42,male,80,yes,yes,0,0,EF:30-50%,0,poaf,Aalborg,0,NA,no,NA,0,non-transfused,0,NA,1,other,0,comb,non-transfused,>73,<=40
NA,0,no,no,yes,25.69,male,79,no,no,0,0,EF:>50%,0,poaf,Skejby,0,NA,no,NA,0,non-transfused,0,NA,0,cabgon,0,cabgon,non-transfused,>73,<=40
NA,0,no,yes,no,28.41,male,73,no,no,0,0,EF:>50%,0,no poaf,Skejby,0,1.08,no,NA,0,non-transfused,0,<=2,0,cabgon,0,cabgon,non-transfused,67-73,<=40
4,0,no,no,no,18.34,male,81,yes,no,0,0,EF:>50%,0,poaf,Skejby,0,NA,yes,4,1,<14 days,0,NA,0,cabgon,0,cabgon,<14 days,>73,<=40
NA,0,no,yes,no,21.36,female,49,no,no,0,0,EF:>50%,0,no poaf,Aalborg,0,NA,no,NA,0,non-transfused,0,NA,0,other,1,valve,non-transfused,<60,<=40
NA,0,yes,yes,yes,30.8,male,71,no,no,0,0,EF:>50%,0,no poaf,Aalborg,0,NA,no,NA,0,non-transfused,0,NA,0,other,1,valve,non-transfused,67-73,<=40
NA,0,no,no,no,26.58,male,74,yes,yes,1,NA,EF:30-50%,0,no poaf,Skejby,0,3.51,no,NA,0,non-transfused,0,>2,0,other,1,valve,non-transfused,>73,<=40
2,0,no,no,no,27.51,female,80,no,no,1,0,EF:30-50%,0,no poaf,Skejby,0,NA,yes,2,1,<14 days,0,NA,1,other,0,comb,<14 days,>73,<=40
NA,0,no,yes,yes,37.02,male,61,no,no,0,0,EF:>50%,0,no poaf,Aalborg,0,NA,no,NA,0,non-transfused,0,NA,0,cabgon,0,cabgon,non-transfused,61-66,<=40
5,0,yes,yes,no,17.58,female,77,yes,yes,0,0,EF:>50%,0,poaf,Skejby,0,NA,yes,2.5,2,<14 days,0,NA,0,cabgoff,0,cabgoff,<14 days,>73,<=40
NA,0,yes,no,yes,32.33,male,68,no,no,0,0,EF:30-50%,NA,no poaf,Skejby,0,1.57,no,NA,0,non-transfused,0,>2,0,cabgon,0,cabgon,non-transfused,67-73,<=40
6,0,yes,no,no,23.74,male,71,yes,yes,0,0,EF:30-50%,0,no poaf,Skejby,0,4.88,yes,3,2,<14 days,0,<=2,0,other,1,valve,<14 days,67-73,<=40
NA,0,no,no,no,25.88,male,48,no,no,0,0,EF:>50%,0,no poaf,Aalborg,0,0.67,no,NA,0,non-transfused,0,<=2,0,other,1,valve,non-transfused,<60,<=40
NA,0,yes,no,no,29.04,male,57,no,no,0,0,EF:>50%,0,no poaf,Aalborg,0,NA,no,NA,0,non-transfused,0,NA,0,cabgoff,0,cabgoff,non-transfused,<60,<=40
NA,0,no,no,yes,23.62,female,51,yes,yes,0,0,EF:>50%,0,no poaf,Skejby,1,2.41,no,NA,0,non-transfused,0,>2,0,cabgon,0,cabgon,non-transfused,<60,<=40
NA,0,yes,no,no,23.67,male,82,no,no,0,0,EF:>50%,0,no poaf,Skejby,0,1.69,no,NA,0,non-transfused,0,>2,0,other,1,valve,non-transfused,>73,<=40
NA,0,yes,no,yes,25.69,male,60,no,yes,0,0,EF:>50%,0,no poaf,Aalborg,0,2.89,no,NA,0,non-transfused,0,<=2,0,other,1,valve,non-transfused,61-66,<=40
NA,0,yes,yes,no,33.03,male,68,no,yes,0,0,EF:>50%,0,poaf,Aalborg,1,1.68,no,NA,0,non-transfused,0,<=2,0,cabgon,0,cabgon,non-transfused,67-73,<=40
4,0,yes,no,no,24.03,female,86,no,no,0,0,EF:>50%,0,poaf,Skejby,0,NA,yes,4,3,<14 days,0,NA,0,other,1,valve,<14 days,>73,<=40
2,0,no,no,no,20.2,female,56,yes,no,0,0,EF:30-50%,0,no poaf,Skejby,0,NA,yes,2,1,<14 days,0,NA,0,other,1,valve,<14 days,<60,<=40
NA,0,yes,yes,no,26.57,male,78,no,no,0,0,EF:>50%,0,poaf,Aalborg,0,1.25,no,NA,0,non-transfused,0,<=2,0,cabgoff,0,cabgoff,non-transfused,>73,<=40
NA,0,yes,no,yes,19.32,male,68,no,no,0,0,EF:>50%,1,no poaf,Skejby,0,1.97,no,NA,0,non-transfused,0,<=2,0,cabgon,0,cabgon,non-transfused,67-73,<=40
NA,0,yes,no,yes,34.58,male,73,no,no,0,0,EF:30-50%,0,no poaf,Aalborg,0,NA,no,NA,0,non-transfused,0,NA,0,cabgon,0,cabgon,non-transfused,67-73,<=40
29,0,yes,no,yes,32.79,male,74,no,no,0,0,EF:>50%,0,no poaf,Aalborg,0,1.92,yes,29,2,>=14 days,0,<=2,1,other,0,comb,>=14 days,>73,<=40
13,0,yes,yes,yes,35.43,male,55,no,no,0,0,EF:>50%,0,no poaf,Skejby,0,0.55,yes,12.5,2,<14 days,0,<=2,0,cabgon,0,cabgon,<14 days,<60,<=40
NA,0,no,no,yes,26.9,female,63,no,no,0,0,EF:>50%,0,no poaf,Skejby,0,1.01,no,NA,0,non-transfused,0,<=2,0,cabgon,0,cabgon,non-transfused,61-66,<=40
NA,0,yes,no,no,28.06,female,62,no,no,0,0,EF:>50%,0,no poaf,Aalborg,0,0.89,no,NA,0,non-transfused,0,>2,0,other,1,valve,non-transfused,61-66,<=40
NA,0,yes,no,yes,26.87,male,49,no,no,0,0,EF:30-50%,1,poaf,Aalborg,0,1.21,no,NA,0,non-transfused,0,<=2,0,cabgoff,0,cabgoff,non-transfused,<60,<=40
NA,0,yes,no,yes,21.61,male,59,no,no,0,0,EF:30-50%,1,no poaf,Skejby,0,NA,no,NA,0,non-transfused,0,NA,0,cabgon,0,cabgon,non-transfused,<60,<=40
NA,0,yes,no,yes,25.39,male,69,no,no,0,0,EF:>50%,0,no poaf,Skejby,0,NA,no,NA,0,non-transfused,0,NA,0,cabgoff,0,cabgoff,non-transfused,67-73,<=40
5,0,yes,no,no,22.43,female,83,no,no,0,0,EF:>50%,0,poaf,Skejby,0,6.56,yes,3.333333333,3,<14 days,0,>2,0,other,1,valve,<14 days,>73,<=40
NA,0,yes,no,no,25.01,male,66,no,no,0,0,EF:30-50%,0,no poaf,Aalborg,0,NA,no,NA,0,non-transfused,0,NA,0,cabgon,0,cabgon,non-transfused,61-66,<=40
NA,0,no,no,no,46.82,male,54,no,no,0,0,EF:>50%,0,no poaf,Skejby,0,0.55,no,NA,0,non-transfused,0,<=2,0,cabgoff,0,cabgoff,non-transfused,<60,>40
NA,0,no,no,no,29.48,male,68,no,no,0,0,EF:>50%,0,no poaf,Aalborg,0,0.7,no,NA,0,non-transfused,0,<=2,0,other,1,valve,non-transfused,67-73,<=40
NA,0,yes,no,no,28.08,male,77,no,no,0,0,EF:>50%,NA,no poaf,Aalborg,0,1.49,no,NA,0,non-transfused,0,<=2,0,cabgon,0,cabgon,non-transfused,>73,<=40
NA,0,yes,no,no,29.76,female,72,no,no,0,0,EF:>50%,0,no poaf,Skejby,0,1.79,no,NA,0,non-transfused,0,<=2,0,cabgon,0,cabgon,non-transfused,67-73,<=40
NA,0,no,no,yes,23.88,male,75,no,no,0,0,EF:>50%,0,poaf,Skejby,0,1.15,no,NA,0,non-transfused,0,<=2,0,other,1,valve,non-transfused,>73,<=40
NA,0,no,no,no,26.86,male,68,no,no,0,0,EF:>50%,0,poaf,Skejby,0,NA,no,NA,0,non-transfused,0,NA,0,cabgon,0,cabgon,non-transfused,67-73,<=40
NA,0,yes,no,yes,18.69,male,69,no,no,0,0,EF:<30%,0,no poaf,Skejby,0,2.92,no,NA,0,non-transfused,0,>2,0,cabgon,0,cabgon,non-transfused,67-73,<=40
21,0,yes,yes,no,19.53,female,42,no,no,0,0,EF:>50%,0,no poaf,Skejby,0,NA,yes,13.57142857,7,>=14 days,0,NA,0,cabgon,0,cabgon,<14 days,<60,<=40
30,0,no,no,yes,32.05,female,79,yes,no,0,0,EF:>50%,0,no poaf,Skejby,0,NA,yes,9.833333333,12,>=14 days,0,NA,1,other,0,comb,<14 days,>73,<=40
NA,0,no,no,no,26.51,male,58,no,no,0,0,EF:>50%,1,no poaf,Aalborg,0,NA,no,NA,0,non-transfused,0,NA,0,cabgon,0,cabgon,non-transfused,<60,<=40
NA,0,yes,yes,yes,29.4,male,66,no,no,0,0,EF:30-50%,0,no poaf,Aalborg,0,1.88,no,NA,0,non-transfused,0,<=2,0,other,1,valve,non-transfused,61-66,<=40
NA,0,yes,no,yes,29.32,male,60,no,no,0,0,EF:>50%,0,no poaf,Skejby,1,1.07,no,NA,0,non-transfused,0,<=2,0,cabgon,0,cabgon,non-transfused,61-66,<=40
NA,0,yes,yes,yes,36.73,female,77,no,no,0,0,EF:>50%,0,no poaf,Aalborg,0,NA,no,NA,0,non-transfused,0,NA,0,cabgoff,0,cabgoff,non-transfused,>73,<=40
12,0,yes,no,yes,25.48,female,89,no,no,0,0,EF:30-50%,1,no poaf,Skejby,0,26.41,yes,7.2,5,<14 days,0,<=2,0,cabgon,0,cabgon,<14 days,>73,<=40
NA,0,yes,no,no,25.62,male,83,no,yes,1,0,EF:>50%,0,no poaf,Skejby,0,5.23,no,NA,0,non-transfused,0,<=2,0,cabgoff,0,cabgoff,non-transfused,>73,<=40
29,0,no,no,no,26.22,female,82,no,no,0,0,EF:30-50%,1,poaf,Aalborg,0,NA,yes,28.5,2,>=14 days,0,NA,0,cabgon,0,cabgon,>=14 days,>73,<=40
NA,0,yes,no,yes,23.78,female,74,no,no,0,0,EF:>50%,1,no poaf,Aalborg,0,NA,no,NA,0,non-transfused,0,NA,0,cabgoff,0,cabgoff,non-transfused,>73,<=40
31,1,yes,no,yes,25.77,male,69,no,no,0,1,NA,1,poaf,Aalborg,0,NA,yes,24.3,10,>=14 days,0,NA,0,cabgon,0,cabgon,>=14 days,67-73,<=40
3,0,yes,yes,yes,26.71,female,78,no,no,0,0,EF:>50%,1,no poaf,Skejby,0,NA,yes,3,2,<14 days,0,NA,0,cabgon,0,cabgon,<14 days,>73,<=40
NA,0,yes,no,no,26.12,male,61,no,no,0,0,EF:>50%,0,no poaf,Aalborg,0,NA,no,NA,0,non-transfused,0,NA,0,cabgon,0,cabgon,non-transfused,61-66,<=40
NA,0,no,no,no,25.66,male,52,no,no,0,0,EF:>50%,0,no poaf,Aalborg,0,NA,no,NA,0,non-transfused,0,NA,0,other,1,valve,non-transfused,<60,<=40
NA,0,yes,yes,yes,29.26,male,75,no,no,0,0,EF:>50%,0,poaf,Skejby,0,NA,no,NA,0,non-transfused,0,NA,0,cabgon,0,cabgon,non-transfused,>73,<=40
NA,0,no,no,no,18.92,male,69,no,no,0,0,EF:>50%,0,no poaf,Aalborg,0,NA,no,NA,0,non-transfused,0,NA,0,other,1,valve,non-transfused,67-73,<=40
6,0,no,no,no,22.64,female,76,no,no,0,0,EF:>50%,0,no poaf,Skejby,0,NA,yes,6,4,<14 days,0,NA,1,other,0,comb,<14 days,>73,<=40
NA,0,no,no,no,23.94,female,68,no,no,0,0,EF:>50%,0,no poaf,Skejby,0,1.05,no,NA,0,non-transfused,0,<=2,0,other,1,valve,non-transfused,67-73,<=40
NA,0,yes,no,no,21.72,male,76,no,no,0,0,EF:30-50%,1,no poaf,Aalborg,0,NA,no,NA,0,non-transfused,0,NA,0,cabgon,0,cabgon,non-transfused,>73,<=40
NA,0,no,yes,yes,32.55,male,71,no,no,0,0,EF:>50%,0,poaf,Skejby,0,NA,no,NA,0,non-transfused,0,NA,0,cabgon,0,cabgon,non-transfused,67-73,<=40
NA,0,no,no,yes,27.77,male,57,no,no,0,0,EF:>50%,1,no poaf,Skejby,0,0.58,no,NA,0,non-transfused,0,<=2,0,cabgon,0,cabgon,non-transfused,<60,<=40
NA,0,yes,no,yes,22.94,male,76,no,no,0,0,EF:>50%,0,no poaf,Aalborg,0,1.19,no,NA,0,non-transfused,0,<=2,0,other,1,valve,non-transfused,>73,<=40
NA,0,yes,no,no,23.78,male,76,no,no,0,0,EF:30-50%,1,poaf,Aalborg,0,NA,no,NA,0,non-transfused,0,NA,0,cabgon,0,cabgon,non-transfused,>73,<=40
NA,0,no,yes,yes,25.08,male,79,no,no,0,0,EF:>50%,0,no poaf,Skejby,0,NA,no,NA,0,non-transfused,0,NA,0,cabgoff,0,cabgoff,non-transfused,>73,<=40
NA,0,no,no,yes,25.14,male,72,no,no,0,0,EF:>50%,0,no poaf,Skejby,0,0.71,no,NA,0,non-transfused,0,<=2,0,other,1,valve,non-transfused,67-73,<=40
NA,0,no,no,no,19.75,male,43,no,no,0,0,EF:30-50%,0,no poaf,Skejby,0,0.69,no,NA,0,non-transfused,0,<=2,0,other,1,valve,non-transfused,<60,<=40
NA,0,no,no,no,28.39,female,63,no,no,0,0,EF:>50%,0,no poaf,Skejby,0,NA,no,NA,0,non-transfused,0,NA,0,other,1,valve,non-transfused,61-66,<=40
31,0,yes,no,yes,25.35,male,78,no,yes,1,0,EF:>50%,0,poaf,Skejby,0,NA,yes,29.83333333,6,>=14 days,0,NA,1,other,0,comb,>=14 days,>73,<=40
NA,0,yes,yes,yes,36.93,male,65,no,no,0,0,EF:30-50%,0,no poaf,Aalborg,0,NA,no,NA,0,non-transfused,0,NA,0,cabgon,0,cabgon,non-transfused,61-66,<=40
NA,0,no,no,no,25.3,female,79,no,no,0,0,EF:<30%,0,poaf,Skejby,0,NA,no,NA,0,non-transfused,0,NA,0,other,1,valve,non-transfused,>73,<=40
NA,0,yes,yes,yes,35.51,male,60,no,no,0,0,EF:30-50%,1,poaf,Skejby,1,1.25,no,NA,0,non-transfused,0,<=2,0,cabgon,0,cabgon,non-transfused,61-66,<=40
NA,0,yes,no,no,30.82,male,65,no,no,0,0,EF:30-50%,0,no poaf,Aalborg,0,0.79,no,NA,0,non-transfused,0,<=2,0,cabgon,0,cabgon,non-transfused,61-66,<=40
17,0,no,yes,yes,37.04,male,71,no,yes,1,0,EF:<30%,0,no poaf,Skejby,1,5.04,yes,17,1,>=14 days,0,<=2,0,cabgon,0,cabgon,>=14 days,67-73,<=40
NA,0,yes,no,yes,26.59,male,67,no,no,1,0,EF:<30%,0,no poaf,Aalborg,0,NA,no,NA,0,non-transfused,0,NA,0,cabgon,0,cabgon,non-transfused,67-73,<=40
NA,0,yes,no,no,28.09,male,59,no,no,0,0,EF:30-50%,0,poaf,Aalborg,0,1.26,no,NA,0,non-transfused,0,<=2,0,cabgoff,0,cabgoff,non-transfused,<60,<=40
NA,0,yes,no,no,26.58,male,73,no,no,0,0,EF:30-50%,0,no poaf,Aalborg,0,0.99,no,NA,0,non-transfused,0,<=2,0,cabgoff,0,cabgoff,non-transfused,67-73,<=40
12,0,yes,no,yes,28.09,male,80,yes,no,0,0,EF:>50%,0,poaf,Skejby,0,19.26,yes,6,14,<14 days,0,>2,0,other,1,valve,<14 days,>73,<=40
NA,0,yes,no,no,24.62,male,54,no,no,0,0,EF:>50%,0,no poaf,Skejby,0,0.5,no,NA,0,non-transfused,0,<=2,0,cabgoff,0,cabgoff,non-transfused,<60,<=40
NA,0,yes,no,no,33.17,male,57,no,no,0,0,EF:>50%,0,no poaf,Skejby,0,NA,no,NA,0,non-transfused,0,NA,0,other,1,valve,non-transfused,<60,<=40
NA,0,yes,no,no,25.06,male,78,no,no,0,0,EF:30-50%,0,no poaf,Skejby,0,NA,no,NA,0,non-transfused,0,NA,0,cabgoff,0,cabgoff,non-transfused,>73,<=40
NA,0,no,no,no,24.57,male,59,no,no,0,0,EF:>50%,0,no poaf,Skejby,0,0.55,no,NA,0,non-transfused,0,<=2,0,cabgon,0,cabgon,non-transfused,<60,<=40
NA,0,no,no,no,22.64,male,63,yes,no,0,0,EF:>50%,0,no poaf,Aalborg,0,0.88,no,NA,0,non-transfused,0,>2,0,other,1,valve,non-transfused,61-66,<=40
8,0,yes,no,no,26.75,male,71,yes,no,0,0,EF:>50%,0,poaf,Skejby,0,NA,yes,4.153846154,13,<14 days,0,NA,1,other,0,comb,<14 days,67-73,<=40
NA,0,no,no,no,26.23,male,55,no,no,0,0,EF:>50%,0,no poaf,Skejby,0,1.69,no,NA,0,non-transfused,0,<=2,0,other,1,valve,non-transfused,<60,<=40
7,0,yes,no,yes,24.61,female,64,no,no,0,0,EF:>50%,0,no poaf,Skejby,0,1.8,yes,7,1,<14 days,0,<=2,1,other,0,comb,<14 days,61-66,<=40
NA,0,no,no,no,26.88,male,27,no,no,0,0,EF:>50%,0,no poaf,Skejby,0,NA,no,NA,0,non-transfused,0,NA,0,other,1,valve,non-transfused,<60,<=40
22,0,yes,no,no,28.69,male,72,no,no,0,0,EF:>50%,0,no poaf,Aalborg,0,NA,yes,22,1,>=14 days,0,NA,1,other,0,comb,>=14 days,67-73,<=40
NA,0,no,no,no,28.37,male,61,no,no,0,0,EF:>50%,0,no poaf,Skejby,0,0.57,no,NA,0,non-transfused,0,<=2,0,cabgon,0,cabgon,non-transfused,61-66,<=40
NA,0,no,no,yes,27.01,female,70,no,no,0,0,EF:>50%,0,no poaf,Aalborg,0,NA,no,NA,0,non-transfused,0,NA,0,other,1,valve,non-transfused,67-73,<=40
20,0,yes,no,yes,30.45,male,78,yes,no,1,0,EF:30-50%,0,poaf,Skejby,0,4.35,yes,9.5,8,>=14 days,1,>2,0,cabgon,0,cabgon,<14 days,>73,<=40
NA,0,no,no,no,24.21,female,49,no,no,0,0,EF:>50%,0,no poaf,Skejby,0,0.62,no,NA,0,non-transfused,0,<=2,0,cabgoff,0,cabgoff,non-transfused,<60,<=40
NA,0,no,no,yes,33.53,female,62,yes,no,0,0,EF:30-50%,0,no poaf,Aalborg,0,NA,no,NA,0,non-transfused,0,NA,0,other,1,valve,non-transfused,61-66,<=40
NA,0,no,no,no,24.11,male,39,no,no,0,0,EF:>50%,0,no poaf,Skejby,0,2.06,no,NA,0,non-transfused,0,<=2,0,other,1,valve,non-transfused,<60,<=40
NA,0,yes,no,no,38.16,male,65,no,no,0,0,EF:>50%,0,no poaf,Aalborg,0,NA,no,NA,0,non-transfused,0,NA,0,cabgon,0,cabgon,non-transfused,61-66,<=40
5,0,no,yes,yes,24.01,female,84,no,no,0,0,EF:30-50%,0,poaf,Skejby,0,NA,yes,5,1,<14 days,0,NA,1,other,0,comb,<14 days,>73,<=40
NA,0,yes,no,no,24.62,male,64,no,no,0,0,EF:>50%,0,no poaf,Aalborg,0,NA,no,NA,0,non-transfused,0,NA,0,cabgon,0,cabgon,non-transfused,61-66,<=40
NA,0,yes,no,yes,18.72,male,55,no,no,0,0,EF:>50%,0,poaf,Skejby,0,NA,no,NA,0,non-transfused,0,NA,0,other,1,valve,non-transfused,<60,<=40
7,0,yes,no,yes,25.08,male,66,no,no,0,0,EF:30-50%,1,no poaf,Skejby,0,1.27,yes,7,3,<14 days,0,<=2,0,cabgoff,0,cabgoff,<14 days,61-66,<=40
7,0,no,yes,no,22.72,male,62,no,no,0,0,EF:>50%,0,no poaf,Skejby,0,NA,yes,7,1,<14 days,0,NA,0,cabgoff,0,cabgoff,<14 days,61-66,<=40
5,0,yes,yes,yes,22.89,male,72,no,yes,0,0,EF:>50%,0,poaf,Skejby,0,NA,yes,2.5,4,<14 days,0,NA,0,cabgon,0,cabgon,<14 days,67-73,<=40
13,0,yes,no,no,29.09,male,81,no,no,0,0,EF:30-50%,0,poaf,Aalborg,0,NA,yes,4.625,8,<14 days,0,NA,0,other,1,valve,<14 days,>73,<=40
NA,0,yes,no,no,31.79,male,57,no,no,0,0,EF:>50%,0,no poaf,Skejby,0,0.55,no,NA,0,non-transfused,0,<=2,0,cabgon,0,cabgon,non-transfused,<60,<=40
NA,0,yes,no,yes,21.41,female,72,no,no,0,0,EF:<30%,1,no poaf,Aalborg,0,NA,no,NA,0,non-transfused,0,NA,0,cabgoff,0,cabgoff,non-transfused,67-73,<=40
28,0,yes,no,yes,25.96,male,66,no,no,0,0,EF:>50%,0,poaf,Skejby,1,1.14,yes,24.2,5,>=14 days,0,<=2,0,cabgon,0,cabgon,>=14 days,61-66,<=40
NA,0,yes,no,no,28.93,male,70,no,no,0,0,EF:>50%,0,poaf,Skejby,0,NA,no,NA,0,non-transfused,0,NA,0,cabgon,0,cabgon,non-transfused,67-73,<=40
NA,0,no,no,yes,29.38,male,39,no,no,0,0,EF:>50%,0,no poaf,Skejby,0,0.55,no,NA,0,non-transfused,0,<=2,0,other,1,valve,non-transfused,<60,<=40
NA,0,no,no,no,28.7,male,59,no,no,0,0,EF:>50%,0,no poaf,Skejby,0,0.55,no,NA,0,non-transfused,0,<=2,0,cabgoff,0,cabgoff,non-transfused,<60,<=40
NA,0,no,no,yes,22.66,male,68,no,no,0,0,EF:>50%,0,no poaf,Skejby,0,0.63,no,NA,0,non-transfused,0,<=2,0,cabgoff,0,cabgoff,non-transfused,67-73,<=40
NA,0,yes,yes,yes,28.41,male,71,no,no,0,0,EF:>50%,0,no poaf,Skejby,0,1.15,no,NA,0,non-transfused,0,<=2,0,cabgon,0,cabgon,non-transfused,67-73,<=40
NA,0,no,no,no,38.31,male,69,yes,no,0,0,EF:30-50%,0,poaf,Aalborg,NA,1.42,no,NA,0,non-transfused,0,>2,0,cabgon,0,cabgon,non-transfused,67-73,<=40
NA,0,no,yes,no,25.35,male,60,no,no,0,0,EF:30-50%,1,poaf,Aalborg,NA,1.21,no,NA,0,non-transfused,0,<=2,0,cabgoff,0,cabgoff,non-transfused,61-66,<=40
NA,0,yes,no,no,26.3,male,74,yes,no,0,0,NA,1,no poaf,Aalborg,0,NA,no,NA,0,non-transfused,0,NA,0,cabgon,0,cabgon,non-transfused,>73,<=40
NA,0,yes,yes,no,28.69,male,77,no,no,0,0,EF:>50%,0,no poaf,Aalborg,0,NA,no,NA,0,non-transfused,0,NA,0,other,1,valve,non-transfused,>73,<=40
NA,0,yes,no,no,24.93,male,59,yes,no,0,0,EF:>50%,0,no poaf,Aalborg,0,NA,no,NA,0,non-transfused,0,NA,0,cabgoff,0,cabgoff,non-transfused,<60,<=40
NA,0,no,no,no,19.27,female,86,no,no,0,0,EF:>50%,0,poaf,Skejby,0,4.02,no,NA,0,non-transfused,0,>2,0,other,1,valve,non-transfused,>73,<=40
5,0,yes,no,yes,22.95,female,82,no,no,0,0,EF:>50%,0,no poaf,Skejby,0,NA,yes,5,4,<14 days,0,NA,0,cabgon,0,cabgon,<14 days,>73,<=40
NA,0,yes,no,no,24.74,male,71,no,no,0,0,EF:>50%,0,no poaf,Skejby,0,NA,no,NA,0,non-transfused,0,NA,0,cabgoff,0,cabgoff,non-transfused,67-73,<=40
10,0,yes,yes,no,23.24,male,74,no,no,0,0,EF:>50%,0,poaf,Skejby,0,1.11,yes,10,4,<14 days,0,<=2,0,cabgoff,0,cabgoff,<14 days,>73,<=40
NA,0,yes,no,no,25.15,male,51,no,no,0,0,EF:>50%,0,no poaf,Skejby,0,NA,no,NA,0,non-transfused,0,NA,0,cabgoff,0,cabgoff,non-transfused,<60,<=40
NA,0,no,no,no,23.66,male,65,no,no,0,0,EF:>50%,0,poaf,Skejby,0,1.05,no,NA,0,non-transfused,0,>2,0,other,1,valve,non-transfused,61-66,<=40
NA,0,no,no,no,34.6,female,53,no,no,0,0,EF:>50%,0,poaf,Skejby,0,1.27,no,NA,0,non-transfused,0,<=2,0,cabgoff,0,cabgoff,non-transfused,<60,<=40
3,0,no,no,no,30.08,male,73,no,no,0,0,EF:>50%,1,no poaf,Skejby,0,NA,yes,3,1,<14 days,0,NA,0,cabgoff,0,cabgoff,<14 days,67-73,<=40
NA,0,no,no,no,24.88,male,76,no,no,0,0,EF:>50%,0,no poaf,Aalborg,0,30.45,no,NA,0,non-transfused,0,>2,0,other,1,valve,non-transfused,>73,<=40
NA,0,yes,yes,no,20.7,female,72,no,no,0,0,EF:>50%,0,no poaf,Skejby,0,NA,no,NA,0,non-transfused,0,NA,0,cabgoff,0,cabgoff,non-transfused,67-73,<=40
NA,0,no,no,yes,26.31,male,60,no,no,0,0,EF:>50%,0,no poaf,Skejby,1,0.71,no,NA,0,non-transfused,0,<=2,0,cabgoff,0,cabgoff,non-transfused,61-66,<=40
14,0,yes,no,no,26.73,male,78,no,no,0,0,EF:30-50%,1,poaf,Aalborg,0,NA,yes,10.5,4,>=14 days,0,NA,0,cabgon,0,cabgon,<14 days,>73,<=40
14,1,yes,yes,yes,30.12,male,68,no,no,0,0,EF:30-50%,0,poaf,Skejby,0,4.17,yes,14,2,>=14 days,0,<=2,0,cabgon,0,cabgon,>=14 days,67-73,<=40
NA,0,yes,no,yes,25.47,male,51,no,no,0,0,EF:>50%,0,no poaf,Skejby,0,0.67,no,NA,0,non-transfused,0,<=2,0,cabgon,0,cabgon,non-transfused,<60,<=40
NA,0,no,yes,yes,33.95,male,67,no,no,0,0,EF:30-50%,1,no poaf,Skejby,0,1.08,no,NA,0,non-transfused,0,<=2,0,cabgon,0,cabgon,non-transfused,67-73,<=40
13,0,yes,yes,yes,29.71,male,77,yes,no,0,0,EF:>50%,1,no poaf,Aalborg,0,NA,yes,13,1,<14 days,0,NA,1,other,0,comb,<14 days,>73,<=40
NA,0,no,no,no,23.11,male,75,yes,no,0,0,EF:>50%,1,no poaf,Aalborg,0,NA,no,NA,0,non-transfused,0,NA,0,cabgoff,0,cabgoff,non-transfused,>73,<=40
NA,0,no,no,yes,23.6,male,53,yes,no,0,0,EF:>50%,0,poaf,Aalborg,0,0.67,no,NA,0,non-transfused,0,<=2,0,other,1,valve,non-transfused,<60,<=40
NA,0,yes,no,yes,25.31,male,65,no,no,0,0,EF:<30%,0,no poaf,Skejby,0,1.42,no,NA,0,non-transfused,0,<=2,0,cabgoff,0,cabgoff,non-transfused,61-66,<=40
NA,0,no,no,no,31.88,male,57,no,no,0,0,EF:30-50%,1,no poaf,Aalborg,0,0.79,no,NA,0,non-transfused,0,<=2,0,cabgon,0,cabgon,non-transfused,<60,<=40
NA,0,yes,no,no,23.84,male,59,no,no,0,0,EF:>50%,0,no poaf,Skejby,0,NA,no,NA,0,non-transfused,0,NA,0,cabgoff,0,cabgoff,non-transfused,<60,<=40
7,0,yes,yes,yes,20.76,male,48,no,no,0,0,EF:30-50%,1,no poaf,Skejby,0,NA,yes,7,1,<14 days,0,NA,0,cabgon,0,cabgon,<14 days,<60,<=40
NA,0,no,no,no,26.37,female,50,no,no,0,0,EF:>50%,0,no poaf,Aalborg,0,2.27,no,NA,0,non-transfused,0,<=2,0,other,1,valve,non-transfused,<60,<=40
3,0,yes,yes,yes,22.41,male,76,no,no,0,0,EF:>50%,0,poaf,Skejby,0,NA,yes,3,1,<14 days,0,NA,0,other,1,valve,<14 days,>73,<=40
NA,0,yes,no,no,28.33,male,80,no,no,0,0,EF:30-50%,0,poaf,Aalborg,0,3.11,no,NA,0,non-transfused,0,<=2,0,other,1,valve,non-transfused,>73,<=40
NA,0,yes,no,no,27.43,male,61,no,no,0,0,EF:>50%,0,poaf,Aalborg,0,1.21,no,NA,0,non-transfused,0,>2,0,cabgoff,0,cabgoff,non-transfused,61-66,<=40
NA,0,yes,no,yes,27.46,male,59,no,no,0,0,EF:>50%,0,no poaf,Skejby,0,NA,no,NA,0,non-transfused,0,NA,0,cabgoff,0,cabgoff,non-transfused,<60,<=40
NA,0,yes,no,no,22.09,male,78,no,yes,0,0,EF:30-50%,1,poaf,Aalborg,0,3.72,no,NA,0,non-transfused,0,<=2,0,cabgon,0,cabgon,non-transfused,>73,<=40
24,1,no,yes,no,26.67,female,48,no,no,0,1,EF:>50%,0,no poaf,Aalborg,0,NA,yes,24,1,>=14 days,0,NA,0,cabgoff,0,cabgoff,>=14 days,<60,<=40
NA,0,yes,no,no,28.58,female,67,no,yes,0,0,EF:30-50%,0,no poaf,Skejby,0,NA,no,NA,0,non-transfused,0,NA,0,cabgoff,0,cabgoff,non-transfused,67-73,<=40
19,0,no,yes,yes,23.42,female,76,no,no,0,0,EF:>50%,0,no poaf,Aalborg,0,1.47,yes,19,1,>=14 days,0,<=2,0,other,1,valve,>=14 days,>73,<=40
NA,0,yes,no,yes,27.46,male,79,no,no,0,0,EF:>50%,0,no poaf,Skejby,0,NA,no,NA,0,non-transfused,0,NA,0,cabgoff,0,cabgoff,non-transfused,>73,<=40
NA,0,yes,no,no,25.82,male,46,no,no,0,0,EF:>50%,1,no poaf,Skejby,1,0.83,no,NA,0,non-transfused,0,<=2,0,cabgoff,0,cabgoff,non-transfused,<60,<=40
NA,0,yes,no,yes,30.93,male,65,no,no,1,0,EF:>50%,0,no poaf,Skejby,0,0.81,no,NA,0,non-transfused,0,<=2,0,cabgon,0,cabgon,non-transfused,61-66,<=40
NA,0,no,yes,yes,25,male,80,yes,no,0,0,EF:>50%,0,poaf,Skejby,0,NA,no,NA,0,non-transfused,0,NA,0,other,1,valve,non-transfused,>73,<=40
NA,0,no,no,yes,36.9,male,66,no,no,0,0,EF:>50%,0,no poaf,Skejby,0,NA,no,NA,0,non-transfused,0,NA,0,cabgoff,0,cabgoff,non-transfused,61-66,<=40
NA,0,yes,no,yes,28.4,female,80,no,no,0,0,EF:30-50%,0,no poaf,Aalborg,0,NA,no,NA,0,non-transfused,0,NA,0,cabgon,0,cabgon,non-transfused,>73,<=40
NA,0,yes,no,yes,30.3,male,42,no,no,0,0,EF:30-50%,0,no poaf,Skejby,0,NA,no,NA,0,non-transfused,0,NA,0,other,1,valve,non-transfused,<60,<=40
NA,0,yes,no,yes,33.51,male,75,no,no,0,0,EF:<30%,0,no poaf,Skejby,0,3.44,no,NA,0,non-transfused,0,>2,0,cabgon,0,cabgon,non-transfused,>73,<=40
NA,0,yes,no,yes,23.12,female,69,no,yes,0,0,EF:>50%,0,no poaf,Aalborg,0,NA,no,NA,0,non-transfused,0,NA,0,cabgon,0,cabgon,non-transfused,67-73,<=40
31,0,no,no,yes,24.91,male,59,yes,no,0,0,EF:30-50%,1,no poaf,Skejby,0,11.08,yes,31,1,>=14 days,0,<=2,0,cabgon,0,cabgon,>=14 days,<60,<=40
20,0,no,yes,yes,26.45,male,75,no,no,0,0,EF:>50%,1,no poaf,Aalborg,0,2.05,yes,8.739130435,23,>=14 days,0,>2,1,other,0,comb,<14 days,>73,<=40
NA,0,no,no,no,20.31,female,64,no,no,0,0,EF:>50%,0,no poaf,Skejby,0,NA,no,NA,0,non-transfused,0,NA,0,other,1,valve,non-transfused,61-66,<=40
27,0,no,no,yes,39.39,male,76,no,no,0,0,EF:30-50%,1,no poaf,Aalborg,0,NA,yes,27,1,>=14 days,0,NA,0,cabgon,0,cabgon,>=14 days,>73,<=40
NA,0,no,no,no,28.37,male,63,no,no,0,0,EF:>50%,0,no poaf,Skejby,1,1.4,no,NA,0,non-transfused,0,>2,0,cabgoff,0,cabgoff,non-transfused,61-66,<=40
29,0,no,no,no,27.73,female,74,no,no,0,0,EF:>50%,0,no poaf,Skejby,0,1.39,yes,22.66666667,3,>=14 days,0,<=2,0,other,1,valve,>=14 days,>73,<=40
NA,0,yes,no,no,27.17,male,59,no,no,0,0,EF:>50%,0,no poaf,Skejby,0,NA,no,NA,0,non-transfused,0,NA,0,cabgon,0,cabgon,non-transfused,<60,<=40
NA,0,no,no,no,24.68,female,69,yes,no,0,0,EF:>50%,0,no poaf,Skejby,0,1.75,no,NA,0,non-transfused,0,>2,0,other,1,valve,non-transfused,67-73,<=40
NA,0,yes,no,no,21.46,male,67,no,no,0,0,EF:>50%,0,poaf,Skejby,0,NA,no,NA,0,non-transfused,0,NA,0,other,1,valve,non-transfused,67-73,<=40
4,0,no,no,no,25.78,male,77,no,no,0,0,EF:>50%,0,poaf,Skejby,0,NA,yes,1,4,<14 days,0,NA,0,other,1,valve,<14 days,>73,<=40
NA,0,no,yes,no,33.56,male,50,no,no,0,0,EF:30-50%,0,no poaf,Skejby,0,NA,no,NA,0,non-transfused,0,NA,0,other,1,valve,non-transfused,<60,<=40
NA,0,yes,yes,no,24.68,male,86,no,no,0,0,EF:>50%,0,no poaf,Skejby,0,NA,no,NA,0,non-transfused,0,NA,1,other,0,comb,non-transfused,>73,<=40
NA,0,no,no,yes,22.15,male,63,no,no,0,0,EF:>50%,0,no poaf,Aalborg,1,1.17,no,NA,0,non-transfused,0,<=2,0,other,1,valve,non-transfused,61-66,<=40
1,0,yes,yes,no,26.22,female,78,no,no,0,0,EF:>50%,0,no poaf,Skejby,0,NA,yes,0.166666667,6,<14 days,0,NA,0,cabgon,0,cabgon,<14 days,>73,<=40
NA,0,yes,no,yes,27.44,male,70,no,no,0,0,EF:>50%,1,no poaf,Aalborg,0,1.04,no,NA,0,non-transfused,0,<=2,0,cabgon,0,cabgon,non-transfused,67-73,<=40
28,0,no,yes,no,29.04,male,69,no,no,0,0,EF:>50%,0,poaf,Skejby,0,0.87,yes,18.71428571,7,>=14 days,0,<=2,0,cabgon,0,cabgon,>=14 days,67-73,<=40
4,0,yes,no,yes,24.22,male,65,no,no,0,0,EF:30-50%,0,poaf,Skejby,0,NA,yes,4,1,<14 days,0,NA,0,cabgon,0,cabgon,<14 days,61-66,<=40
NA,0,yes,no,yes,34.95,female,51,no,no,0,0,EF:30-50%,0,no poaf,Aalborg,0,NA,no,NA,0,non-transfused,0,NA,0,cabgon,0,cabgon,non-transfused,<60,<=40
NA,0,no,yes,yes,24.45,female,72,no,no,0,0,EF:>50%,0,no poaf,Skejby,0,1.59,no,NA,0,non-transfused,0,>2,0,other,1,valve,non-transfused,67-73,<=40
6,0,yes,no,no,38.83,female,67,no,no,0,0,EF:>50%,0,no poaf,Skejby,0,2.19,yes,6,3,<14 days,0,<=2,1,other,0,comb,<14 days,67-73,<=40
NA,0,yes,no,yes,24.22,male,56,no,no,0,0,EF:>50%,0,no poaf,Skejby,0,NA,no,NA,0,non-transfused,0,NA,0,cabgon,0,cabgon,non-transfused,<60,<=40
NA,0,no,no,no,27.06,male,52,no,no,0,0,EF:<30%,0,no poaf,Aalborg,0,8.07,no,NA,0,non-transfused,0,>2,0,other,1,valve,non-transfused,<60,<=40
5,0,no,no,no,20.76,female,61,no,no,0,0,EF:>50%,0,no poaf,Skejby,0,NA,yes,5,1,<14 days,0,NA,0,other,1,valve,<14 days,61-66,<=40
NA,0,no,no,no,26.03,male,62,no,no,0,0,EF:>50%,0,no poaf,Aalborg,0,NA,no,NA,0,non-transfused,0,NA,0,other,1,valve,non-transfused,61-66,<=40
NA,0,yes,no,no,29.4,male,57,no,no,0,0,EF:>50%,0,no poaf,Skejby,0,NA,no,NA,0,non-transfused,0,NA,0,cabgon,0,cabgon,non-transfused,<60,<=40
NA,0,no,no,no,30.92,male,49,no,yes,0,0,EF:>50%,0,no poaf,Aalborg,0,0.94,no,NA,0,non-transfused,0,<=2,0,cabgon,0,cabgon,non-transfused,<60,<=40
NA,0,no,yes,no,25.59,male,50,no,no,0,0,EF:>50%,0,no poaf,Skejby,0,NA,no,NA,0,non-transfused,0,NA,0,cabgoff,0,cabgoff,non-transfused,<60,<=40
NA,0,yes,yes,yes,21.97,female,66,no,no,0,0,EF:>50%,0,poaf,Skejby,0,0.99,no,NA,0,non-transfused,0,<=2,0,cabgon,0,cabgon,non-transfused,61-66,<=40
NA,0,no,no,no,28.08,male,62,no,no,0,0,EF:>50%,1,no poaf,Skejby,0,0.94,no,NA,0,non-transfused,0,<=2,0,cabgon,0,cabgon,non-transfused,61-66,<=40
2,0,yes,no,no,23.08,male,80,no,no,0,0,EF:>50%,0,poaf,Skejby,0,NA,yes,2,3,<14 days,0,NA,0,other,1,valve,<14 days,>73,<=40
NA,0,yes,no,yes,26.85,male,63,no,no,0,0,EF:>50%,0,no poaf,Aalborg,0,NA,no,NA,0,non-transfused,0,NA,0,cabgon,0,cabgon,non-transfused,61-66,<=40
NA,0,no,no,no,26.26,female,72,yes,no,0,0,EF:>50%,0,no poaf,Skejby,NA,1.42,no,NA,0,non-transfused,0,>2,0,other,1,valve,non-transfused,67-73,<=40
NA,0,no,no,no,25.51,male,71,no,no,0,0,EF:>50%,0,poaf,Aalborg,0,NA,no,NA,0,non-transfused,0,NA,0,cabgoff,0,cabgoff,non-transfused,67-73,<=40
NA,0,yes,yes,no,26.83,male,52,no,no,0,0,EF:>50%,0,no poaf,Skejby,0,NA,no,NA,0,non-transfused,0,NA,0,cabgon,0,cabgon,non-transfused,<60,<=40
NA,0,yes,no,no,35.32,female,71,yes,no,0,0,EF:>50%,0,no poaf,Skejby,0,NA,no,NA,0,non-transfused,0,NA,0,cabgon,0,cabgon,non-transfused,67-73,<=40
NA,0,no,no,no,29.07,male,71,no,no,1,0,EF:>50%,0,no poaf,Skejby,0,0.97,no,NA,0,non-transfused,0,<=2,0,other,1,valve,non-transfused,67-73,<=40
NA,0,yes,no,no,24.58,male,48,no,no,0,0,EF:>50%,0,no poaf,Skejby,0,NA,no,NA,0,non-transfused,0,NA,0,cabgon,0,cabgon,non-transfused,<60,<=40
NA,0,yes,no,no,27.36,male,48,no,yes,0,0,NA,0,no poaf,Skejby,0,0.85,no,NA,0,non-transfused,0,<=2,0,cabgon,0,cabgon,non-transfused,<60,<=40
12,0,yes,no,yes,24.57,male,69,no,no,0,0,EF:>50%,1,no poaf,Aalborg,0,NA,yes,12,1,<14 days,0,NA,0,cabgon,0,cabgon,<14 days,67-73,<=40
22,0,yes,no,no,25.89,female,84,no,yes,0,0,EF:>50%,NA,poaf,Aalborg,0,NA,yes,22,2,>=14 days,0,NA,0,cabgon,0,cabgon,>=14 days,>73,<=40
NA,0,yes,yes,yes,23.74,female,74,no,yes,0,0,EF:30-50%,0,no poaf,Skejby,0,7.27,no,NA,0,non-transfused,0,<=2,0,cabgon,0,cabgon,non-transfused,>73,<=40
NA,0,yes,no,no,24.49,male,69,no,no,0,0,EF:>50%,0,poaf,Skejby,0,0.87,no,NA,0,non-transfused,0,<=2,0,cabgon,0,cabgon,non-transfused,67-73,<=40
6,0,no,no,no,24.84,female,68,no,no,0,0,EF:<30%,1,no poaf,Skejby,0,12.18,yes,6,1,<14 days,0,>2,1,other,0,comb,<14 days,67-73,<=40
NA,0,no,yes,yes,25.8,male,73,no,no,1,0,EF:>50%,0,no poaf,Skejby,0,NA,no,NA,0,non-transfused,0,NA,0,cabgon,0,cabgon,non-transfused,67-73,<=40
NA,0,yes,no,no,24.15,male,65,no,no,0,0,EF:>50%,0,poaf,Aalborg,0,0.57,no,NA,0,non-transfused,0,<=2,0,cabgoff,0,cabgoff,non-transfused,61-66,<=40
NA,0,yes,no,yes,30.69,male,68,no,no,0,0,EF:<30%,0,poaf,Skejby,0,3.22,no,NA,0,non-transfused,0,<=2,1,other,0,comb,non-transfused,67-73,<=40
NA,0,no,no,no,28.41,male,72,no,no,0,0,NA,0,no poaf,Skejby,0,1.06,no,NA,0,non-transfused,0,<=2,0,other,1,valve,non-transfused,67-73,<=40
NA,0,no,no,no,24.69,male,54,no,no,0,0,EF:>50%,0,no poaf,Skejby,1,0.71,no,NA,0,non-transfused,0,<=2,0,cabgoff,0,cabgoff,non-transfused,<60,<=40
NA,0,no,no,no,28.73,male,55,no,no,0,0,EF:<30%,1,no poaf,Aalborg,0,NA,no,NA,0,non-transfused,0,NA,0,cabgon,0,cabgon,non-transfused,<60,<=40
NA,0,yes,no,no,25.18,male,81,no,no,0,0,EF:>50%,0,no poaf,Skejby,0,NA,no,NA,0,non-transfused,0,NA,0,cabgon,0,cabgon,non-transfused,>73,<=40
NA,0,no,no,no,22.84,male,48,no,no,0,0,EF:>50%,0,no poaf,Skejby,0,0.55,no,NA,0,non-transfused,0,<=2,0,cabgon,0,cabgon,non-transfused,<60,<=40
20,0,yes,no,no,23.31,female,75,no,no,0,0,EF:>50%,0,no poaf,Aalborg,0,NA,yes,19.25,4,>=14 days,0,NA,0,other,1,valve,>=14 days,>73,<=40
NA,0,yes,no,no,27.1,female,80,no,no,0,0,EF:>50%,0,no poaf,Skejby,0,1.21,no,NA,0,non-transfused,0,<=2,0,cabgoff,0,cabgoff,non-transfused,>73,<=40
NA,0,yes,yes,yes,24.09,female,57,no,no,0,0,EF:>50%,1,no poaf,Aalborg,0,NA,no,NA,0,non-transfused,0,NA,0,cabgoff,0,cabgoff,non-transfused,<60,<=40
NA,0,no,no,yes,27.36,male,65,no,no,0,0,NA,0,poaf,Skejby,0,1.34,no,NA,0,non-transfused,0,<=2,1,other,0,comb,non-transfused,61-66,<=40
7,0,no,no,no,27.04,male,81,no,no,0,0,EF:30-50%,0,no poaf,Aalborg,0,NA,yes,6.5,2,<14 days,0,NA,0,cabgon,0,cabgon,<14 days,>73,<=40
NA,0,yes,yes,yes,27.97,male,53,no,no,0,0,EF:>50%,0,no poaf,Aalborg,0,NA,no,NA,0,non-transfused,0,NA,0,cabgon,0,cabgon,non-transfused,<60,<=40
NA,0,yes,no,no,26.54,male,61,no,no,0,0,NA,1,no poaf,Skejby,0,0.66,no,NA,0,non-transfused,0,<=2,0,cabgon,0,cabgon,non-transfused,61-66,<=40
NA,0,no,no,no,25.65,male,31,no,no,0,0,EF:>50%,0,no poaf,Skejby,0,NA,no,NA,0,non-transfused,0,NA,0,other,1,valve,non-transfused,<60,<=40
NA,0,yes,no,no,26.99,male,77,no,no,0,0,EF:>50%,1,no poaf,Skejby,0,1.27,no,NA,0,non-transfused,0,<=2,0,cabgon,0,cabgon,non-transfused,>73,<=40
26,0,no,no,no,25.76,male,56,no,no,0,0,EF:>50%,0,no poaf,Skejby,NA,0.86,yes,25.33333333,3,>=14 days,0,<=2,0,other,1,valve,>=14 days,<60,<=40
NA,0,yes,no,yes,28.03,male,70,no,no,0,0,EF:>50%,1,no poaf,Skejby,0,NA,no,NA,0,non-transfused,0,NA,0,cabgoff,0,cabgoff,non-transfused,67-73,<=40
NA,0,yes,no,yes,41.66,male,57,no,no,0,0,EF:30-50%,0,no poaf,Aalborg,0,1.04,no,NA,0,non-transfused,0,<=2,0,cabgon,0,cabgon,non-transfused,<60,>40
NA,0,yes,yes,yes,29.67,male,67,yes,no,0,0,EF:>50%,0,poaf,Skejby,0,NA,no,NA,0,non-transfused,0,NA,0,cabgon,0,cabgon,non-transfused,67-73,<=40
NA,0,yes,no,no,22.53,male,66,no,no,0,0,EF:>50%,0,poaf,Aalborg,0,NA,no,NA,0,non-transfused,0,NA,0,cabgon,0,cabgon,non-transfused,61-66,<=40
NA,0,no,no,no,23.66,male,58,no,no,0,0,EF:>50%,1,no poaf,Aalborg,0,NA,no,NA,0,non-transfused,0,NA,0,cabgon,0,cabgon,non-transfused,<60,<=40
NA,0,yes,no,no,36.89,female,62,no,no,0,0,EF:30-50%,1,no poaf,Skejby,0,1.16,no,NA,0,non-transfused,0,<=2,0,cabgoff,0,cabgoff,non-transfused,61-66,<=40
NA,0,yes,no,no,29.7,male,61,no,no,0,0,EF:>50%,0,poaf,Skejby,0,NA,no,NA,0,non-transfused,0,NA,0,cabgon,0,cabgon,non-transfused,61-66,<=40
10,0,yes,no,no,26.42,male,82,no,no,0,NA,EF:<30%,0,poaf,Aalborg,0,5.36,yes,10,4,<14 days,0,<=2,0,cabgon,0,cabgon,<14 days,>73,<=40
NA,0,no,no,no,28.37,male,48,no,no,0,0,NA,0,no poaf,Skejby,0,0.56,no,NA,0,non-transfused,0,<=2,0,other,1,valve,non-transfused,<60,<=40
NA,0,yes,no,yes,29.41,male,57,no,no,0,0,EF:>50%,1,no poaf,Skejby,0,0.58,no,NA,0,non-transfused,0,<=2,0,cabgoff,0,cabgoff,non-transfused,<60,<=40
7,0,no,no,no,18.51,male,60,yes,no,0,0,EF:>50%,0,no poaf,Skejby,0,NA,yes,7,2,<14 days,0,NA,0,other,1,valve,<14 days,61-66,<=40
NA,0,yes,no,no,23.99,male,52,no,no,0,0,EF:30-50%,0,no poaf,Aalborg,0,NA,no,NA,0,non-transfused,0,NA,0,cabgon,0,cabgon,non-transfused,<60,<=40
NA,0,yes,no,no,32.88,male,62,no,no,0,0,EF:>50%,0,no poaf,Skejby,0,0.53,no,NA,0,non-transfused,0,<=2,0,other,1,valve,non-transfused,61-66,<=40
14,0,yes,no,yes,18.37,female,84,no,no,0,0,EF:30-50%,0,no poaf,Skejby,1,5.4,yes,14,1,>=14 days,0,<=2,0,cabgon,0,cabgon,>=14 days,>73,<=40
NA,0,yes,no,no,25.35,male,66,no,no,0,0,EF:>50%,1,no poaf,Aalborg,0,NA,no,NA,0,non-transfused,0,NA,0,cabgon,0,cabgon,non-transfused,61-66,<=40
NA,0,yes,no,yes,25.76,male,59,no,no,0,0,EF:>50%,0,no poaf,Aalborg,0,2,no,NA,0,non-transfused,0,<=2,0,cabgon,0,cabgon,non-transfused,<60,<=40
NA,0,no,no,yes,32.61,male,61,no,no,0,0,EF:>50%,0,poaf,Skejby,0,0.51,no,NA,0,non-transfused,0,<=2,0,cabgoff,0,cabgoff,non-transfused,61-66,<=40
NA,0,yes,no,yes,26.87,male,66,no,no,0,0,EF:>50%,1,no poaf,Skejby,1,0.98,no,NA,0,non-transfused,0,<=2,0,cabgon,0,cabgon,non-transfused,61-66,<=40
NA,0,no,yes,yes,35.32,male,49,no,no,0,0,EF:30-50%,0,poaf,Aalborg,0,0.91,no,NA,0,non-transfused,0,>2,0,cabgoff,0,cabgoff,non-transfused,<60,<=40
NA,0,yes,no,yes,45.88,female,61,no,no,0,0,EF:>50%,0,no poaf,Skejby,0,NA,no,NA,0,non-transfused,0,NA,0,cabgoff,0,cabgoff,non-transfused,61-66,>40
7,0,yes,no,yes,22.6,female,61,no,no,0,0,EF:30-50%,0,poaf,Skejby,0,NA,yes,5.4,5,<14 days,0,NA,0,cabgon,0,cabgon,<14 days,61-66,<=40
NA,0,no,no,no,23.36,male,52,no,no,0,0,EF:>50%,NA,no poaf,Aalborg,0,0.56,no,NA,0,non-transfused,0,<=2,0,other,1,valve,non-transfused,<60,<=40
2,0,yes,no,no,27.73,male,79,no,no,0,0,EF:>50%,0,no poaf,Skejby,0,NA,yes,0.285714286,7,<14 days,0,NA,0,cabgon,0,cabgon,<14 days,>73,<=40
NA,0,no,no,no,22.58,female,59,no,no,0,0,EF:>50%,0,no poaf,Skejby,0,NA,no,NA,0,non-transfused,0,NA,0,cabgoff,0,cabgoff,non-transfused,<60,<=40
NA,0,no,no,yes,36.73,male,81,no,yes,0,0,EF:>50%,0,no poaf,Aalborg,0,NA,no,NA,0,non-transfused,0,NA,0,cabgon,0,cabgon,non-transfused,>73,<=40
NA,0,yes,no,no,29.98,male,62,no,no,0,0,EF:>50%,0,no poaf,Aalborg,0,NA,no,NA,0,non-transfused,0,NA,0,cabgon,0,cabgon,non-transfused,61-66,<=40
6,0,no,yes,no,25.28,female,73,no,no,0,0,EF:>50%,0,poaf,Skejby,0,1.63,yes,6,2,<14 days,0,>2,0,other,1,valve,<14 days,67-73,<=40
11,0,no,no,no,21.3,male,57,no,no,0,0,EF:>50%,0,no poaf,Skejby,0,1.19,yes,11,1,<14 days,0,>2,0,cabgon,0,cabgon,<14 days,<60,<=40
NA,0,yes,no,no,20.08,male,61,no,no,0,0,EF:>50%,1,no poaf,Skejby,0,NA,no,NA,0,non-transfused,0,NA,0,cabgon,0,cabgon,non-transfused,61-66,<=40
NA,0,yes,no,yes,28.4,male,51,no,no,0,0,EF:>50%,1,no poaf,Aalborg,0,NA,no,NA,0,non-transfused,0,NA,0,cabgon,0,cabgon,non-transfused,<60,<=40
NA,0,yes,no,no,24.46,female,68,no,no,0,0,EF:>50%,0,no poaf,Skejby,0,1.05,no,NA,0,non-transfused,0,<=2,0,cabgoff,0,cabgoff,non-transfused,67-73,<=40
NA,0,no,no,no,23.71,female,73,no,no,0,0,EF:>50%,0,no poaf,Skejby,0,1.63,no,NA,0,non-transfused,0,>2,0,other,1,valve,non-transfused,67-73,<=40
NA,0,yes,yes,no,31.24,female,83,no,no,0,0,EF:>50%,0,no poaf,Aalborg,0,NA,no,NA,0,non-transfused,0,NA,0,other,1,valve,non-transfused,>73,<=40
NA,0,no,yes,no,29.32,male,72,yes,no,0,0,EF:>50%,0,no poaf,Skejby,0,0.95,no,NA,0,non-transfused,0,<=2,0,other,1,valve,non-transfused,67-73,<=40
3,0,no,no,yes,24.91,female,48,no,no,0,0,EF:>50%,0,no poaf,Skejby,0,NA,yes,3,1,<14 days,0,NA,0,other,1,valve,<14 days,<60,<=40
NA,0,yes,no,no,22.15,male,72,yes,no,0,0,EF:30-50%,0,no poaf,Skejby,0,NA,no,NA,0,non-transfused,0,NA,0,cabgon,0,cabgon,non-transfused,67-73,<=40
NA,0,yes,no,no,30.41,female,73,no,no,0,0,EF:>50%,0,poaf,Skejby,0,1.35,no,NA,0,non-transfused,0,<=2,0,cabgon,0,cabgon,non-transfused,67-73,<=40
NA,0,yes,no,no,20.76,male,79,no,no,0,0,EF:>50%,0,poaf,Skejby,0,3.02,no,NA,0,non-transfused,0,<=2,0,cabgon,0,cabgon,non-transfused,>73,<=40
NA,0,yes,no,yes,33.06,male,82,yes,no,0,0,EF:>50%,0,poaf,Skejby,0,NA,no,NA,0,non-transfused,0,NA,0,other,1,valve,non-transfused,>73,<=40
NA,0,yes,no,no,27.47,male,79,no,no,0,0,EF:>50%,0,poaf,Skejby,0,NA,no,NA,0,non-transfused,0,NA,0,other,1,valve,non-transfused,>73,<=40
27,0,no,yes,yes,25.53,male,79,no,no,0,0,EF:>50%,0,no poaf,Aalborg,0,2.01,yes,3.857142857,7,>=14 days,0,<=2,1,other,0,comb,<14 days,>73,<=40
NA,0,no,no,no,24.57,male,72,no,no,0,0,EF:>50%,0,no poaf,Aalborg,0,5.03,no,NA,0,non-transfused,0,>2,0,other,1,valve,non-transfused,67-73,<=40
NA,0,no,no,no,23.67,male,57,no,no,0,0,EF:>50%,0,no poaf,Skejby,0,NA,no,NA,0,non-transfused,0,NA,0,cabgon,0,cabgon,non-transfused,<60,<=40
NA,0,yes,no,no,25.47,male,67,no,no,0,0,EF:>50%,0,no poaf,Skejby,0,0.61,no,NA,0,non-transfused,0,<=2,0,cabgoff,0,cabgoff,non-transfused,67-73,<=40
26,0,yes,no,no,23.03,male,67,no,no,0,0,EF:30-50%,1,no poaf,Aalborg,0,NA,yes,26,2,>=14 days,0,NA,1,other,0,comb,>=14 days,67-73,<=40
NA,0,no,yes,yes,35.35,male,68,no,no,0,0,EF:>50%,0,no poaf,Skejby,0,0.84,no,NA,0,non-transfused,0,>2,0,cabgoff,0,cabgoff,non-transfused,67-73,<=40
NA,0,yes,yes,yes,25.35,male,75,no,no,0,0,EF:>50%,0,no poaf,Skejby,0,NA,no,NA,0,non-transfused,0,NA,0,other,1,valve,non-transfused,>73,<=40
23,0,yes,no,yes,28.33,female,74,yes,yes,0,0,EF:>50%,0,poaf,Skejby,0,NA,yes,12,5,>=14 days,0,NA,0,other,1,valve,<14 days,>73,<=40
NA,0,no,no,yes,30.76,male,65,yes,no,0,0,EF:>50%,0,no poaf,Skejby,0,NA,no,NA,0,non-transfused,0,NA,0,cabgon,0,cabgon,non-transfused,61-66,<=40
25,0,no,no,no,23.44,female,53,no,no,0,0,EF:>50%,0,no poaf,Skejby,NA,2.84,yes,10.6,5,>=14 days,0,>2,0,other,1,valve,<14 days,<60,<=40
NA,0,yes,no,yes,31.56,male,53,no,no,0,0,EF:30-50%,0,no poaf,Aalborg,0,0.76,no,NA,0,non-transfused,0,<=2,0,cabgon,0,cabgon,non-transfused,<60,<=40
30,0,no,no,no,25.32,female,85,no,no,0,0,EF:>50%,0,poaf,Skejby,0,NA,yes,30,4,>=14 days,0,NA,0,other,1,valve,>=14 days,>73,<=40
NA,0,yes,no,yes,36.49,female,54,no,no,0,0,EF:<30%,0,no poaf,Aalborg,0,1.86,no,NA,0,non-transfused,0,>2,0,other,1,valve,non-transfused,<60,<=40
17,0,yes,no,no,22.14,female,61,no,no,0,0,EF:>50%,0,no poaf,Skejby,0,0.96,yes,8.5,4,>=14 days,0,<=2,0,cabgon,0,cabgon,<14 days,61-66,<=40
NA,0,yes,yes,yes,24.84,female,79,no,no,0,0,EF:30-50%,1,no poaf,Aalborg,0,3.89,no,NA,0,non-transfused,0,<=2,0,cabgon,0,cabgon,non-transfused,>73,<=40
NA,0,yes,no,no,25.71,male,75,no,no,0,0,EF:>50%,0,poaf,Skejby,0,NA,no,NA,0,non-transfused,0,NA,0,cabgon,0,cabgon,non-transfused,>73,<=40
NA,0,yes,yes,no,37.13,male,59,no,no,0,0,EF:>50%,0,poaf,Skejby,0,NA,no,NA,0,non-transfused,0,NA,0,cabgoff,0,cabgoff,non-transfused,<60,<=40
7,0,yes,no,no,26.22,male,83,yes,no,0,0,EF:>50%,0,no poaf,Aalborg,0,NA,yes,3.181818182,11,<14 days,0,NA,0,cabgon,0,cabgon,<14 days,>73,<=40
13,0,yes,no,yes,35.26,male,90,no,no,0,0,EF:>50%,0,no poaf,Aalborg,0,NA,yes,6.5,2,<14 days,1,NA,1,other,0,comb,<14 days,>73,<=40
NA,0,no,no,yes,33.24,male,59,no,no,0,0,NA,0,no poaf,Aalborg,0,0.68,no,NA,0,non-transfused,0,<=2,0,cabgoff,0,cabgoff,non-transfused,<60,<=40
NA,0,no,yes,yes,39.26,male,65,no,no,1,0,EF:30-50%,1,no poaf,Skejby,1,2.96,no,NA,0,non-transfused,0,>2,0,cabgon,0,cabgon,non-transfused,61-66,<=40
2,0,no,no,yes,19.39,male,76,no,no,0,0,EF:>50%,0,poaf,Skejby,0,29.49,yes,2,3,<14 days,0,<=2,0,other,1,valve,<14 days,>73,<=40
NA,0,yes,yes,no,28.91,female,74,no,yes,0,0,EF:>50%,0,poaf,Aalborg,0,NA,no,NA,0,non-transfused,0,NA,0,other,1,valve,non-transfused,>73,<=40
23,1,yes,yes,no,20.08,female,79,no,no,0,1,EF:>50%,0,no poaf,Aalborg,0,17.73,yes,20.14285714,7,>=14 days,1,>2,1,other,0,comb,>=14 days,>73,<=40
NA,0,no,no,yes,36.24,male,68,no,no,0,0,EF:>50%,0,no poaf,Skejby,0,NA,no,NA,0,non-transfused,0,NA,0,cabgon,0,cabgon,non-transfused,67-73,<=40
NA,0,no,yes,yes,29.36,female,53,yes,no,0,0,EF:30-50%,0,no poaf,Skejby,0,2.63,no,NA,0,non-transfused,0,<=2,0,other,1,valve,non-transfused,<60,<=40
NA,0,no,no,no,23.66,male,78,no,no,0,0,EF:>50%,1,no poaf,Aalborg,0,NA,no,NA,0,non-transfused,0,NA,0,cabgon,0,cabgon,non-transfused,>73,<=40
NA,0,no,yes,yes,27.77,male,72,no,no,1,0,EF:>50%,0,poaf,Aalborg,0,0.89,no,NA,0,non-transfused,0,<=2,0,cabgoff,0,cabgoff,non-transfused,67-73,<=40
20,0,no,no,no,20.81,female,42,no,no,0,0,EF:30-50%,0,no poaf,Skejby,0,5.23,yes,20,3,>=14 days,0,>2,0,other,1,valve,>=14 days,<60,<=40
NA,0,no,no,no,25.39,female,49,no,no,0,0,EF:>50%,0,no poaf,Skejby,0,NA,no,NA,0,non-transfused,0,NA,0,other,1,valve,non-transfused,<60,<=40
2,0,no,no,no,26.26,male,72,no,no,0,0,EF:>50%,0,no poaf,Skejby,0,NA,yes,0.5,4,<14 days,0,NA,0,other,1,valve,<14 days,67-73,<=40
NA,0,yes,no,yes,29.41,male,52,yes,no,0,0,EF:>50%,1,no poaf,Skejby,0,0.78,no,NA,0,non-transfused,0,<=2,0,cabgon,0,cabgon,non-transfused,<60,<=40
NA,0,yes,yes,yes,33.56,male,66,no,no,1,0,EF:30-50%,1,no poaf,Skejby,0,NA,no,NA,0,non-transfused,0,NA,0,cabgon,0,cabgon,non-transfused,61-66,<=40
NA,0,yes,no,no,28.03,male,72,no,no,0,0,EF:<30%,1,no poaf,Aalborg,0,NA,no,NA,0,non-transfused,0,NA,0,cabgon,0,cabgon,non-transfused,67-73,<=40
NA,0,yes,no,no,24.8,male,78,no,no,0,0,EF:30-50%,0,poaf,Skejby,0,4.54,no,NA,0,non-transfused,0,<=2,0,cabgon,0,cabgon,non-transfused,>73,<=40
15,0,yes,yes,yes,21.45,male,68,no,yes,0,0,EF:30-50%,1,no poaf,Aalborg,0,NA,yes,15,2,>=14 days,0,NA,0,cabgon,0,cabgon,>=14 days,67-73,<=40
NA,0,no,no,yes,29.39,male,75,yes,no,0,0,EF:30-50%,0,poaf,Skejby,0,2.88,no,NA,0,non-transfused,0,>2,1,other,0,comb,non-transfused,>73,<=40
NA,0,yes,no,no,24.98,female,83,no,no,0,0,EF:>50%,0,poaf,Skejby,0,NA,no,NA,0,non-transfused,0,NA,0,other,1,valve,non-transfused,>73,<=40
NA,0,yes,no,no,28.37,male,66,no,no,0,0,EF:>50%,0,no poaf,Skejby,0,1.02,no,NA,0,non-transfused,0,<=2,1,other,0,comb,non-transfused,61-66,<=40
29,1,no,no,no,25.95,male,61,no,no,1,0,EF:>50%,0,poaf,Skejby,0,1.38,yes,15.75,4,>=14 days,0,<=2,0,other,1,valve,>=14 days,61-66,<=40
NA,0,no,no,no,28.41,male,68,no,no,0,0,EF:>50%,0,no poaf,Skejby,0,NA,no,NA,0,non-transfused,0,NA,0,other,1,valve,non-transfused,67-73,<=40
NA,0,yes,no,yes,27.17,male,59,no,no,0,0,EF:>50%,1,no poaf,Skejby,0,NA,no,NA,0,non-transfused,0,NA,0,cabgon,0,cabgon,non-transfused,<60,<=40
NA,0,yes,no,no,27.78,male,88,no,no,0,0,EF:<30%,0,no poaf,Skejby,0,NA,no,NA,0,non-transfused,0,NA,0,cabgoff,0,cabgoff,non-transfused,>73,<=40
NA,0,no,no,yes,29.05,male,67,no,no,0,0,EF:>50%,0,no poaf,Skejby,0,1.13,no,NA,0,non-transfused,0,<=2,0,cabgon,0,cabgon,non-transfused,67-73,<=40
NA,0,yes,no,yes,29.76,male,77,no,no,0,0,NA,0,poaf,Aalborg,0,1.09,no,NA,0,non-transfused,0,<=2,0,cabgon,0,cabgon,non-transfused,>73,<=40
5,0,yes,no,no,21.8,male,73,no,no,0,0,EF:30-50%,1,poaf,Skejby,0,NA,yes,5,3,<14 days,0,NA,0,cabgon,0,cabgon,<14 days,67-73,<=40
NA,0,no,no,no,25.51,male,35,no,no,0,0,EF:>50%,0,no poaf,Skejby,0,NA,no,NA,0,non-transfused,0,NA,0,other,1,valve,non-transfused,<60,<=40
NA,0,yes,no,yes,29.4,male,66,no,no,0,0,EF:>50%,0,no poaf,Aalborg,0,NA,no,NA,0,non-transfused,0,NA,0,cabgoff,0,cabgoff,non-transfused,61-66,<=40
7,0,yes,no,no,24.39,male,75,yes,yes,0,0,EF:<30%,1,no poaf,Skejby,0,NA,yes,7,8,<14 days,0,NA,0,cabgon,0,cabgon,<14 days,>73,<=40
NA,0,no,no,no,21.13,male,67,yes,no,0,0,EF:30-50%,0,poaf,Skejby,0,1.51,no,NA,0,non-transfused,0,<=2,0,other,1,valve,non-transfused,67-73,<=40
NA,0,yes,no,yes,24.69,male,72,no,no,0,0,EF:>50%,0,no poaf,Aalborg,0,NA,no,NA,0,non-transfused,0,NA,0,cabgon,0,cabgon,non-transfused,67-73,<=40
NA,0,yes,no,yes,28.09,male,70,no,no,0,0,EF:>50%,0,no poaf,Skejby,0,NA,no,NA,0,non-transfused,0,NA,0,cabgon,0,cabgon,non-transfused,67-73,<=40
NA,0,yes,no,yes,28.41,male,63,no,no,0,0,EF:>50%,0,no poaf,Aalborg,0,NA,no,NA,0,non-transfused,0,NA,0,cabgon,0,cabgon,non-transfused,61-66,<=40
NA,0,no,no,yes,25.39,female,81,no,no,0,0,EF:>50%,0,no poaf,Skejby,0,NA,no,NA,0,non-transfused,0,NA,0,cabgon,0,cabgon,non-transfused,>73,<=40
NA,0,yes,no,yes,31.1,male,59,no,no,0,0,EF:>50%,1,no poaf,Skejby,0,NA,no,NA,0,non-transfused,0,NA,0,cabgon,0,cabgon,non-transfused,<60,<=40
NA,0,yes,no,yes,21.88,male,64,no,no,0,0,EF:<30%,0,no poaf,Aalborg,0,4.31,no,NA,0,non-transfused,0,>2,0,other,1,valve,non-transfused,61-66,<=40
NA,0,yes,no,yes,24.73,male,72,no,no,0,0,EF:30-50%,0,no poaf,Skejby,0,NA,no,NA,0,non-transfused,0,NA,0,cabgon,0,cabgon,non-transfused,67-73,<=40
NA,0,yes,no,no,33.81,male,68,no,no,0,0,EF:>50%,1,no poaf,Aalborg,0,1.11,no,NA,0,non-transfused,0,<=2,0,cabgon,0,cabgon,non-transfused,67-73,<=40
25,0,no,no,no,23.11,male,68,no,no,0,0,EF:<30%,0,no poaf,Aalborg,0,5.78,yes,25,1,>=14 days,0,>2,1,other,0,comb,>=14 days,67-73,<=40
NA,0,yes,no,yes,24.57,male,47,no,no,0,0,EF:30-50%,0,no poaf,Skejby,0,NA,no,NA,0,non-transfused,0,NA,0,cabgon,0,cabgon,non-transfused,<60,<=40
NA,0,yes,no,no,27.22,female,69,no,no,0,0,EF:>50%,0,no poaf,Aalborg,0,1.64,no,NA,0,non-transfused,0,<=2,0,cabgon,0,cabgon,non-transfused,67-73,<=40
NA,0,yes,yes,yes,27.36,male,67,no,no,1,0,EF:30-50%,1,no poaf,Skejby,0,NA,no,NA,0,non-transfused,0,NA,0,cabgoff,0,cabgoff,non-transfused,67-73,<=40
NA,0,yes,no,no,27.08,male,64,no,no,0,0,EF:30-50%,0,no poaf,Skejby,1,1.09,no,NA,0,non-transfused,0,<=2,0,cabgon,0,cabgon,non-transfused,61-66,<=40
13,0,yes,no,yes,24.8,female,72,no,no,0,0,EF:>50%,0,no poaf,Aalborg,0,5.7,yes,2.642857143,14,<14 days,0,<=2,1,other,0,comb,<14 days,67-73,<=40
NA,0,no,no,no,29.04,male,69,no,no,0,0,EF:>50%,0,no poaf,Aalborg,0,NA,no,NA,0,non-transfused,0,NA,0,cabgon,0,cabgon,non-transfused,67-73,<=40
5,0,no,no,no,16.26,male,61,no,no,0,0,EF:>50%,0,no poaf,Skejby,0,NA,yes,5,6,<14 days,0,NA,0,other,1,valve,<14 days,61-66,<=40
NA,0,yes,no,no,28.39,male,54,no,no,0,0,EF:>50%,0,poaf,Skejby,0,NA,no,NA,0,non-transfused,0,NA,0,cabgon,0,cabgon,non-transfused,<60,<=40
NA,0,yes,yes,no,24.91,male,78,no,no,0,0,EF:>50%,0,no poaf,Skejby,0,NA,no,NA,0,non-transfused,0,NA,0,cabgoff,0,cabgoff,non-transfused,>73,<=40
NA,0,no,yes,no,32.39,female,78,no,no,0,0,NA,0,poaf,Skejby,1,1.97,no,NA,0,non-transfused,0,<=2,0,cabgoff,0,cabgoff,non-transfused,>73,<=40
NA,0,yes,yes,no,31.4,male,71,no,no,0,0,EF:>50%,0,no poaf,Skejby,0,NA,no,NA,0,non-transfused,0,NA,0,cabgon,0,cabgon,non-transfused,67-73,<=40
22,0,yes,no,yes,33.69,female,69,yes,no,1,0,EF:>50%,0,no poaf,Aalborg,0,2.64,yes,22,3,>=14 days,0,>2,0,other,1,valve,>=14 days,67-73,<=40
NA,0,no,no,yes,27.74,male,58,no,no,0,0,EF:>50%,0,no poaf,Skejby,0,NA,no,NA,0,non-transfused,0,NA,0,other,1,valve,non-transfused,<60,<=40
NA,0,yes,yes,yes,25.25,male,74,no,no,0,0,EF:30-50%,0,no poaf,Aalborg,0,1.84,no,NA,0,non-transfused,0,>2,0,other,1,valve,non-transfused,>73,<=40
21,0,no,no,no,20.62,male,73,no,yes,0,0,EF:>50%,0,no poaf,Skejby,0,NA,yes,4.363636364,11,>=14 days,0,NA,1,other,0,comb,<14 days,67-73,<=40
NA,0,no,no,no,21.67,female,70,yes,no,0,0,EF:>50%,0,no poaf,Aalborg,0,1.5,no,NA,0,non-transfused,0,<=2,0,other,1,valve,non-transfused,67-73,<=40
NA,0,yes,no,no,31.14,female,63,no,no,0,0,EF:>50%,0,poaf,Aalborg,0,0.75,no,NA,0,non-transfused,0,<=2,0,cabgon,0,cabgon,non-transfused,61-66,<=40
NA,0,yes,no,yes,33.46,male,70,no,no,0,0,EF:>50%,0,poaf,Skejby,0,NA,no,NA,0,non-transfused,0,NA,0,cabgon,0,cabgon,non-transfused,67-73,<=40
NA,0,yes,no,no,25.39,female,75,no,no,0,0,EF:>50%,1,poaf,Skejby,0,1.65,no,NA,0,non-transfused,0,<=2,0,cabgoff,0,cabgoff,non-transfused,>73,<=40
NA,0,no,yes,yes,29.68,male,71,no,no,0,0,EF:>50%,0,no poaf,Skejby,0,1.02,no,NA,0,non-transfused,0,<=2,0,cabgoff,0,cabgoff,non-transfused,67-73,<=40
6,1,yes,no,yes,28.72,female,61,yes,no,0,1,EF:<30%,1,no poaf,Skejby,0,NA,yes,3,12,<14 days,0,NA,0,cabgon,0,cabgon,<14 days,61-66,<=40
NA,0,no,no,yes,23.41,male,64,no,no,0,0,EF:>50%,0,no poaf,Skejby,0,NA,no,NA,0,non-transfused,0,NA,0,other,1,valve,non-transfused,61-66,<=40
NA,0,yes,no,no,33.25,male,61,no,no,0,0,EF:>50%,0,no poaf,Aalborg,0,NA,no,NA,0,non-transfused,0,NA,0,cabgon,0,cabgon,non-transfused,61-66,<=40
NA,0,yes,no,no,26.56,male,75,no,yes,0,0,EF:30-50%,0,no poaf,Skejby,0,NA,no,NA,0,non-transfused,0,NA,0,cabgoff,0,cabgoff,non-transfused,>73,<=40
5,0,yes,no,no,24.49,male,79,yes,no,1,0,EF:30-50%,1,no poaf,Skejby,0,NA,yes,3,10,<14 days,0,NA,0,cabgoff,0,cabgoff,<14 days,>73,<=40
NA,0,yes,no,yes,17.21,male,59,no,no,0,0,EF:<30%,0,no poaf,Aalborg,0,NA,no,NA,0,non-transfused,0,NA,0,cabgon,0,cabgon,non-transfused,<60,<=40
6,0,yes,no,no,25.26,female,75,yes,no,0,0,EF:>50%,0,poaf,Skejby,0,2.06,yes,6,2,<14 days,0,>2,0,cabgoff,0,cabgoff,<14 days,>73,<=40
30,0,yes,no,yes,23.67,male,82,no,yes,0,0,EF:>50%,0,no poaf,Aalborg,0,NA,yes,30,1,>=14 days,0,NA,0,cabgoff,0,cabgoff,>=14 days,>73,<=40
NA,0,no,no,no,21.97,male,76,no,no,0,0,EF:30-50%,0,poaf,Aalborg,0,2.51,no,NA,0,non-transfused,0,<=2,0,other,1,valve,non-transfused,>73,<=40
5,0,no,no,no,32.03,female,69,no,no,0,0,EF:30-50%,0,no poaf,Skejby,0,NA,yes,5,2,<14 days,0,NA,0,other,1,valve,<14 days,67-73,<=40
NA,0,no,no,no,23.66,male,62,no,no,0,0,NA,0,no poaf,Skejby,0,0.53,no,NA,0,non-transfused,0,<=2,0,cabgon,0,cabgon,non-transfused,61-66,<=40
NA,0,yes,yes,yes,35.15,male,64,no,no,0,0,EF:>50%,1,no poaf,Skejby,0,NA,no,NA,0,non-transfused,0,NA,0,cabgon,0,cabgon,non-transfused,61-66,<=40
NA,0,yes,no,yes,28.04,male,67,yes,no,0,0,EF:>50%,0,no poaf,Skejby,0,0.73,no,NA,0,non-transfused,0,<=2,0,cabgon,0,cabgon,non-transfused,67-73,<=40
NA,0,no,yes,no,24.69,male,69,no,no,0,0,EF:30-50%,1,poaf,Aalborg,0,17.76,no,NA,0,non-transfused,0,<=2,0,cabgon,0,cabgon,non-transfused,67-73,<=40
26,0,yes,no,yes,32.33,male,74,no,no,1,0,EF:<30%,0,poaf,Aalborg,0,NA,yes,3.64,25,>=14 days,0,NA,0,cabgon,0,cabgon,<14 days,>73,<=40
NA,0,yes,no,no,34.26,male,75,no,no,0,0,EF:>50%,1,no poaf,Aalborg,0,NA,no,NA,0,non-transfused,0,NA,0,cabgoff,0,cabgoff,non-transfused,>73,<=40
NA,0,yes,no,yes,23.45,male,66,no,no,0,0,EF:30-50%,0,no poaf,Skejby,0,NA,no,NA,0,non-transfused,0,NA,0,cabgon,0,cabgon,non-transfused,61-66,<=40
NA,0,yes,yes,no,27.64,female,79,no,no,0,0,EF:>50%,0,poaf,Skejby,NA,3.31,no,NA,0,non-transfused,0,>2,0,other,1,valve,non-transfused,>73,<=40
NA,0,no,no,no,19.27,female,34,no,no,0,0,EF:>50%,0,no poaf,Skejby,0,0.69,no,NA,0,non-transfused,0,<=2,0,other,1,valve,non-transfused,<60,<=40
NA,0,yes,no,no,23.37,male,63,no,no,0,0,EF:>50%,0,no poaf,Skejby,0,0.54,no,NA,0,non-transfused,0,<=2,0,cabgoff,0,cabgoff,non-transfused,61-66,<=40
NA,0,no,yes,no,31.38,male,44,no,no,0,0,EF:>50%,0,no poaf,Skejby,0,NA,no,NA,0,non-transfused,0,NA,0,other,1,valve,non-transfused,<60,<=40
NA,0,no,no,yes,23.74,male,68,no,no,0,0,EF:>50%,0,no poaf,Aalborg,0,0.95,no,NA,0,non-transfused,0,<=2,0,other,1,valve,non-transfused,67-73,<=40
NA,0,no,no,no,35.99,male,43,no,no,0,0,EF:>50%,0,no poaf,Skejby,0,1.35,no,NA,0,non-transfused,0,>2,0,other,1,valve,non-transfused,<60,<=40
7,0,no,yes,yes,36.21,female,72,no,no,0,0,EF:30-50%,0,no poaf,Skejby,0,NA,yes,1.4,5,<14 days,0,NA,0,other,1,valve,<14 days,67-73,<=40
NA,0,no,no,no,30.06,male,73,no,no,0,0,EF:30-50%,0,no poaf,Aalborg,0,7.39,no,NA,0,non-transfused,0,<=2,1,other,0,comb,non-transfused,67-73,<=40
NA,0,no,no,no,28.09,male,58,no,no,0,0,EF:>50%,0,no poaf,Aalborg,0,NA,no,NA,0,non-transfused,0,NA,0,cabgon,0,cabgon,non-transfused,<60,<=40
NA,0,yes,no,yes,28.09,male,67,no,no,0,0,EF:30-50%,0,no poaf,Skejby,0,NA,no,NA,0,non-transfused,0,NA,0,cabgon,0,cabgon,non-transfused,67-73,<=40
NA,0,yes,no,yes,29.14,male,59,no,no,0,0,EF:>50%,0,no poaf,Skejby,0,1.2,no,NA,0,non-transfused,0,<=2,0,cabgon,0,cabgon,non-transfused,<60,<=40
NA,0,yes,yes,yes,24.11,male,69,no,no,0,0,NA,0,no poaf,Skejby,0,0.87,no,NA,0,non-transfused,0,<=2,0,cabgon,0,cabgon,non-transfused,67-73,<=40
5,0,no,yes,no,20.94,female,70,yes,no,0,0,EF:>50%,0,no poaf,Skejby,0,NA,yes,4.5,2,<14 days,0,NA,1,other,0,comb,<14 days,67-73,<=40
NA,0,no,yes,no,29.98,male,54,no,no,0,0,EF:>50%,0,no poaf,Aalborg,0,NA,no,NA,0,non-transfused,0,NA,0,other,1,valve,non-transfused,<60,<=40
NA,0,yes,no,no,34.14,male,60,yes,yes,0,0,EF:30-50%,0,no poaf,Aalborg,0,NA,no,NA,0,non-transfused,0,NA,0,cabgon,0,cabgon,non-transfused,61-66,<=40
NA,0,yes,no,yes,27.47,male,49,no,no,0,0,EF:30-50%,0,no poaf,Aalborg,0,0.76,no,NA,0,non-transfused,0,<=2,0,cabgoff,0,cabgoff,non-transfused,<60,<=40
NA,0,yes,no,yes,35.42,female,73,no,no,0,0,EF:>50%,0,no poaf,Skejby,0,NA,no,NA,0,non-transfused,0,NA,0,cabgoff,0,cabgoff,non-transfused,67-73,<=40
NA,0,no,no,no,23.38,male,63,no,no,0,0,EF:30-50%,0,no poaf,Skejby,0,NA,no,NA,0,non-transfused,0,NA,0,other,1,valve,non-transfused,61-66,<=40
NA,0,no,no,no,24.69,male,54,yes,no,0,0,EF:>50%,0,no poaf,Skejby,0,1.56,no,NA,0,non-transfused,0,<=2,0,other,1,valve,non-transfused,<60,<=40
NA,0,yes,no,yes,27.78,male,66,no,no,0,0,EF:>50%,0,poaf,Aalborg,0,0.8,no,NA,0,non-transfused,0,<=2,0,cabgoff,0,cabgoff,non-transfused,61-66,<=40
NA,0,yes,no,no,25.15,female,64,no,no,0,0,EF:30-50%,0,no poaf,Skejby,0,0.95,no,NA,0,non-transfused,0,<=2,0,cabgon,0,cabgon,non-transfused,61-66,<=40
NA,0,no,yes,yes,22.28,male,66,no,no,0,0,EF:30-50%,0,poaf,Aalborg,0,NA,no,NA,0,non-transfused,0,NA,0,other,1,valve,non-transfused,61-66,<=40
NA,0,no,no,no,24.86,male,75,no,no,0,0,EF:>50%,0,poaf,Aalborg,0,1.15,no,NA,0,non-transfused,0,<=2,0,other,1,valve,non-transfused,>73,<=40
NA,0,no,no,no,28.01,male,61,no,no,0,0,EF:>50%,0,no poaf,Skejby,0,NA,no,NA,0,non-transfused,0,NA,0,cabgon,0,cabgon,non-transfused,61-66,<=40
NA,0,yes,yes,yes,32.37,male,66,no,no,0,0,EF:>50%,0,no poaf,Skejby,0,0.66,no,NA,0,non-transfused,0,<=2,0,cabgoff,0,cabgoff,non-transfused,61-66,<=40
30,0,no,yes,no,24.42,male,65,no,no,0,0,EF:>50%,0,no poaf,Aalborg,0,0.99,yes,28.66666667,3,>=14 days,0,<=2,1,other,0,comb,>=14 days,61-66,<=40
18,0,yes,no,no,29.4,male,69,no,no,0,0,EF:>50%,0,no poaf,Aalborg,0,NA,yes,17.4,5,>=14 days,0,NA,0,other,1,valve,>=14 days,67-73,<=40
NA,0,no,no,no,27.77,male,64,no,no,0,0,EF:>50%,0,no poaf,Aalborg,0,1.78,no,NA,0,non-transfused,0,<=2,1,other,0,comb,non-transfused,61-66,<=40
NA,0,no,no,no,27.77,male,63,no,no,0,0,EF:>50%,0,no poaf,Skejby,0,0.74,no,NA,0,non-transfused,0,<=2,0,cabgoff,0,cabgoff,non-transfused,61-66,<=40
NA,0,yes,no,no,28.52,female,74,no,no,0,0,EF:>50%,0,no poaf,Skejby,0,NA,no,NA,0,non-transfused,0,NA,0,cabgoff,0,cabgoff,non-transfused,>73,<=40
NA,0,yes,no,no,33.71,male,53,yes,no,0,0,EF:>50%,0,no poaf,Skejby,0,0.92,no,NA,0,non-transfused,0,<=2,0,cabgon,0,cabgon,non-transfused,<60,<=40
NA,0,no,no,no,29.28,male,64,no,no,0,0,EF:30-50%,0,no poaf,Skejby,0,1.47,no,NA,0,non-transfused,0,<=2,1,other,0,comb,non-transfused,61-66,<=40
16,0,no,no,yes,39.79,male,74,no,no,0,0,EF:30-50%,1,no poaf,Aalborg,0,NA,yes,15.66666667,3,>=14 days,0,NA,1,other,0,comb,>=14 days,>73,<=40
NA,0,yes,no,no,30.86,male,65,no,no,0,0,EF:>50%,0,no poaf,Skejby,0,NA,no,NA,0,non-transfused,0,NA,1,other,0,comb,non-transfused,61-66,<=40
NA,0,yes,no,no,26.67,female,76,no,no,0,0,EF:>50%,0,no poaf,Skejby,0,NA,no,NA,0,non-transfused,0,NA,0,other,1,valve,non-transfused,>73,<=40
NA,0,yes,no,no,24.24,male,78,yes,no,0,0,EF:30-50%,0,poaf,Skejby,0,3.17,no,NA,0,non-transfused,0,<=2,0,cabgon,0,cabgon,non-transfused,>73,<=40
NA,0,no,no,no,24.03,female,63,no,no,0,0,EF:>50%,0,no poaf,Skejby,0,NA,no,NA,0,non-transfused,0,NA,0,cabgon,0,cabgon,non-transfused,61-66,<=40
NA,0,yes,no,no,29.76,female,67,no,no,1,0,EF:30-50%,0,no poaf,Skejby,0,NA,no,NA,0,non-transfused,0,NA,0,other,1,valve,non-transfused,67-73,<=40
NA,0,no,yes,no,24.81,male,84,no,no,0,0,EF:30-50%,0,no poaf,Skejby,0,2.01,no,NA,0,non-transfused,0,<=2,0,cabgoff,0,cabgoff,non-transfused,>73,<=40
NA,0,yes,no,no,22.79,male,77,no,no,0,0,EF:>50%,0,poaf,Skejby,0,NA,no,NA,0,non-transfused,0,NA,0,cabgon,0,cabgon,non-transfused,>73,<=40
NA,0,yes,no,no,25.5,male,66,no,no,0,0,EF:>50%,0,poaf,Aalborg,0,NA,no,NA,0,non-transfused,0,NA,0,other,1,valve,non-transfused,61-66,<=40
21,0,yes,yes,yes,25.76,male,53,no,no,1,0,EF:>50%,0,no poaf,Aalborg,1,1.36,yes,21,2,>=14 days,0,<=2,0,other,1,valve,>=14 days,<60,<=40
33,0,no,no,yes,24.52,female,79,no,no,1,0,EF:30-50%,1,no poaf,Skejby,0,NA,yes,18.5,2,>=14 days,0,NA,0,cabgoff,0,cabgoff,>=14 days,>73,<=40
20,0,yes,no,yes,29.67,male,64,no,no,0,0,EF:<30%,1,no poaf,Aalborg,0,19.15,yes,2.5,8,>=14 days,0,>2,0,cabgon,0,cabgon,<14 days,61-66,<=40
NA,0,yes,no,no,24.45,male,80,no,no,0,0,EF:>50%,0,no poaf,Aalborg,0,NA,no,NA,0,non-transfused,0,NA,0,cabgon,0,cabgon,non-transfused,>73,<=40
28,0,no,no,yes,21.51,female,55,no,no,0,0,EF:30-50%,0,no poaf,Skejby,0,NA,yes,21,6,>=14 days,0,NA,0,other,1,valve,>=14 days,<60,<=40
NA,0,yes,yes,no,29.06,male,64,yes,no,0,0,EF:>50%,0,poaf,Skejby,0,NA,no,NA,0,non-transfused,0,NA,0,cabgon,0,cabgon,non-transfused,61-66,<=40
30,0,no,no,no,24.06,male,72,no,no,0,NA,EF:>50%,0,no poaf,Aalborg,0,0.78,yes,30,5,>=14 days,0,<=2,0,other,1,valve,>=14 days,67-73,<=40
31,0,yes,no,yes,23.88,female,73,no,no,0,0,EF:<30%,1,poaf,Skejby,0,15.19,yes,15.33333333,6,>=14 days,0,>2,1,other,0,comb,>=14 days,67-73,<=40
NA,0,yes,yes,no,21.6,male,79,no,no,0,0,EF:>50%,0,no poaf,Aalborg,0,1.15,no,NA,0,non-transfused,0,<=2,0,cabgon,0,cabgon,non-transfused,>73,<=40
NA,0,no,no,no,33.95,male,57,no,no,0,0,EF:>50%,0,no poaf,Skejby,0,0.5,no,NA,0,non-transfused,0,<=2,0,cabgoff,0,cabgoff,non-transfused,<60,<=40
NA,0,no,no,yes,30.11,male,70,no,no,0,0,EF:>50%,0,poaf,Skejby,0,0.89,no,NA,0,non-transfused,0,>2,1,other,0,comb,non-transfused,67-73,<=40
NA,0,yes,yes,no,29.36,female,74,yes,no,0,0,EF:30-50%,0,no poaf,Aalborg,0,5.19,no,NA,0,non-transfused,0,>2,1,other,0,comb,non-transfused,>73,<=40
NA,0,yes,no,yes,28.34,female,49,no,no,0,0,NA,1,no poaf,Skejby,0,0.99,no,NA,0,non-transfused,0,<=2,0,cabgon,0,cabgon,non-transfused,<60,<=40
NA,0,yes,yes,no,31.4,male,51,no,no,0,0,EF:>50%,1,poaf,Aalborg,0,0.8,no,NA,0,non-transfused,0,<=2,0,cabgon,0,cabgon,non-transfused,<60,<=40
NA,0,no,no,no,19.71,female,68,no,no,0,NA,EF:>50%,0,no poaf,Skejby,0,0.87,no,NA,0,non-transfused,0,<=2,0,other,1,valve,non-transfused,67-73,<=40
NA,0,no,no,yes,26.28,male,64,no,yes,0,0,EF:>50%,0,no poaf,Skejby,0,1.73,no,NA,0,non-transfused,0,>2,0,other,1,valve,non-transfused,61-66,<=40
NA,0,yes,no,yes,30.12,female,80,no,no,0,0,EF:30-50%,1,poaf,Aalborg,0,NA,no,NA,0,non-transfused,0,NA,0,cabgoff,0,cabgoff,non-transfused,>73,<=40
NA,0,no,no,no,25.22,male,70,no,yes,0,0,EF:>50%,0,poaf,Aalborg,0,NA,no,NA,0,non-transfused,0,NA,0,cabgon,0,cabgon,non-transfused,67-73,<=40
NA,0,yes,no,yes,31.7,male,59,no,no,0,0,EF:30-50%,0,no poaf,Aalborg,0,0.76,no,NA,0,non-transfused,0,<=2,0,other,1,valve,non-transfused,<60,<=40
NA,0,no,no,yes,27.05,female,86,no,no,0,0,EF:>50%,0,poaf,Aalborg,0,3.35,no,NA,0,non-transfused,0,<=2,0,other,1,valve,non-transfused,>73,<=40
7,0,no,no,no,23.89,male,47,no,no,0,0,EF:30-50%,0,poaf,Skejby,0,NA,yes,1.555555556,9,<14 days,0,NA,0,cabgon,0,cabgon,<14 days,<60,<=40
17,0,yes,yes,no,21.63,male,82,no,no,0,0,EF:>50%,1,poaf,Aalborg,0,NA,yes,12.75,4,>=14 days,0,NA,0,cabgon,0,cabgon,<14 days,>73,<=40
NA,0,no,no,no,22.13,male,48,no,no,0,0,EF:30-50%,0,no poaf,Skejby,NA,0.68,no,NA,0,non-transfused,0,<=2,0,cabgoff,0,cabgoff,non-transfused,<60,<=40
NA,0,no,no,no,31.24,female,75,no,no,0,0,EF:>50%,0,poaf,Skejby,0,6.92,no,NA,0,non-transfused,0,<=2,0,other,1,valve,non-transfused,>73,<=40
NA,0,yes,yes,no,31.92,male,64,no,no,0,0,EF:>50%,1,no poaf,Aalborg,0,NA,no,NA,0,non-transfused,0,NA,0,cabgon,0,cabgon,non-transfused,61-66,<=40
NA,0,yes,yes,yes,30.88,male,51,no,no,0,0,EF:>50%,0,poaf,Skejby,0,NA,no,NA,0,non-transfused,0,NA,0,other,1,valve,non-transfused,<60,<=40
NA,0,yes,no,yes,30.04,male,71,no,no,0,0,EF:>50%,0,no poaf,Skejby,0,NA,no,NA,0,non-transfused,0,NA,0,cabgoff,0,cabgoff,non-transfused,67-73,<=40
NA,0,yes,yes,yes,28.39,male,74,no,no,0,0,EF:30-50%,0,poaf,Skejby,0,1.37,no,NA,0,non-transfused,0,>2,0,other,1,valve,non-transfused,>73,<=40
NA,0,yes,no,yes,24.09,female,66,no,no,0,0,EF:30-50%,0,no poaf,Aalborg,0,NA,no,NA,0,non-transfused,0,NA,0,cabgon,0,cabgon,non-transfused,61-66,<=40
NA,0,no,no,no,24.46,female,76,no,no,0,0,EF:>50%,0,poaf,Skejby,0,NA,no,NA,0,non-transfused,0,NA,0,cabgon,0,cabgon,non-transfused,>73,<=40
NA,0,yes,no,yes,28.09,male,57,no,no,0,0,EF:30-50%,0,poaf,Skejby,0,NA,no,NA,0,non-transfused,0,NA,0,cabgon,0,cabgon,non-transfused,<60,<=40
NA,0,no,no,no,22.65,male,74,no,no,0,0,EF:>50%,0,no poaf,Skejby,0,1.12,no,NA,0,non-transfused,0,<=2,0,other,1,valve,non-transfused,>73,<=40
10,0,yes,no,yes,20.83,female,75,no,yes,0,0,EF:30-50%,1,no poaf,Aalborg,0,NA,yes,3.333333333,3,<14 days,0,NA,0,cabgon,0,cabgon,<14 days,>73,<=40
NA,0,yes,no,yes,31.18,male,67,no,no,0,0,EF:>50%,0,no poaf,Aalborg,0,NA,no,NA,0,non-transfused,0,NA,0,cabgon,0,cabgon,non-transfused,67-73,<=40
NA,0,yes,no,no,30.64,male,65,no,no,0,0,EF:>50%,0,no poaf,Skejby,0,0.57,no,NA,0,non-transfused,0,<=2,0,cabgon,0,cabgon,non-transfused,61-66,<=40
NA,0,yes,yes,no,25.21,female,74,yes,yes,0,0,EF:>50%,0,no poaf,Skejby,0,NA,no,NA,0,non-transfused,0,NA,0,cabgoff,0,cabgoff,non-transfused,>73,<=40
NA,0,yes,no,yes,24.9,male,61,no,no,0,0,EF:>50%,0,no poaf,Skejby,0,2.49,no,NA,0,non-transfused,0,>2,0,other,1,valve,non-transfused,61-66,<=40
NA,0,no,no,no,33.67,male,47,no,no,0,0,EF:>50%,1,no poaf,Skejby,0,NA,no,NA,0,non-transfused,0,NA,0,cabgon,0,cabgon,non-transfused,<60,<=40
NA,0,yes,no,no,26.53,male,70,no,no,0,0,EF:>50%,1,poaf,Skejby,0,NA,no,NA,0,non-transfused,0,NA,0,cabgon,0,cabgon,non-transfused,67-73,<=40
NA,0,no,yes,no,28.96,male,66,yes,no,0,0,EF:>50%,0,poaf,Skejby,0,NA,no,NA,0,non-transfused,0,NA,0,other,1,valve,non-transfused,61-66,<=40
NA,0,yes,no,no,22.23,female,75,yes,yes,0,0,EF:>50%,0,no poaf,Aalborg,0,2.61,no,NA,0,non-transfused,0,<=2,0,cabgon,0,cabgon,non-transfused,>73,<=40
NA,0,no,no,no,24.93,male,22,no,no,0,0,EF:30-50%,0,no poaf,Skejby,0,NA,no,NA,0,non-transfused,0,NA,0,other,1,valve,non-transfused,<60,<=40
NA,0,no,no,yes,26.3,male,77,no,no,0,0,EF:>50%,0,poaf,Skejby,0,0.9,no,NA,0,non-transfused,0,<=2,0,other,1,valve,non-transfused,>73,<=40
NA,0,yes,no,yes,31.9,male,66,yes,no,0,0,EF:30-50%,0,no poaf,Aalborg,0,1.08,no,NA,0,non-transfused,0,<=2,0,cabgon,0,cabgon,non-transfused,61-66,<=40
NA,0,no,no,no,24.28,female,61,no,no,0,0,EF:>50%,0,no poaf,Aalborg,0,NA,no,NA,0,non-transfused,0,NA,0,other,1,valve,non-transfused,61-66,<=40
NA,0,no,no,no,27.74,male,69,no,no,0,0,EF:>50%,0,no poaf,Skejby,0,NA,no,NA,0,non-transfused,0,NA,0,other,1,valve,non-transfused,67-73,<=40
2,0,no,no,no,25.16,male,75,yes,no,0,0,EF:<30%,0,poaf,Skejby,0,NA,yes,2,4,<14 days,0,NA,1,other,0,comb,<14 days,>73,<=40
6,1,no,no,no,17.81,male,49,yes,no,0,1,EF:30-50%,0,no poaf,Skejby,0,2.09,yes,6,2,<14 days,0,>2,0,other,1,valve,<14 days,<60,<=40
NA,0,yes,no,yes,27.1,male,63,no,no,0,0,EF:30-50%,0,no poaf,Skejby,0,NA,no,NA,0,non-transfused,0,NA,0,cabgon,0,cabgon,non-transfused,61-66,<=40
NA,0,no,no,no,26.12,male,71,no,no,0,0,EF:30-50%,1,no poaf,Skejby,0,1.62,no,NA,0,non-transfused,0,<=2,0,cabgon,0,cabgon,non-transfused,67-73,<=40
NA,0,no,no,no,19.49,male,76,no,no,0,0,EF:>50%,0,no poaf,Skejby,NA,1.19,no,NA,0,non-transfused,0,<=2,0,other,1,valve,non-transfused,>73,<=40
23,0,yes,no,no,24.28,female,70,no,yes,0,0,EF:>50%,1,no poaf,Skejby,1,7.84,yes,23,1,>=14 days,1,<=2,0,cabgon,0,cabgon,>=14 days,67-73,<=40
25,0,no,no,yes,24.69,male,83,no,no,1,0,EF:>50%,0,poaf,Skejby,0,30.72,yes,23,2,>=14 days,0,>2,0,other,1,valve,>=14 days,>73,<=40
4,0,no,no,no,23.39,male,54,no,no,0,0,EF:30-50%,0,no poaf,Skejby,0,NA,yes,2.666666667,3,<14 days,0,NA,0,other,1,valve,<14 days,<60,<=40
4,0,yes,yes,yes,29.76,male,78,no,no,1,0,EF:>50%,0,no poaf,Skejby,0,NA,yes,3,2,<14 days,0,NA,1,other,0,comb,<14 days,>73,<=40
NA,0,no,no,no,33.87,female,56,no,no,0,0,EF:30-50%,1,no poaf,Skejby,0,5.64,no,NA,0,non-transfused,0,<=2,0,cabgoff,0,cabgoff,non-transfused,<60,<=40
NA,0,yes,yes,yes,24.56,female,85,no,no,0,0,EF:30-50%,0,poaf,Aalborg,1,7.39,no,NA,0,non-transfused,0,>2,1,other,0,comb,non-transfused,>73,<=40
NA,0,no,no,yes,34.48,male,63,no,no,0,0,EF:>50%,0,no poaf,Skejby,0,0.54,no,NA,0,non-transfused,0,<=2,0,cabgon,0,cabgon,non-transfused,61-66,<=40
20,0,no,no,no,31.79,male,78,no,no,0,NA,NA,0,no poaf,Skejby,NA,4.75,yes,15,8,>=14 days,0,>2,1,other,0,comb,>=14 days,>73,<=40
NA,0,yes,no,yes,27.06,female,76,no,yes,1,0,EF:30-50%,0,no poaf,Skejby,0,5.07,no,NA,0,non-transfused,0,>2,0,cabgoff,0,cabgoff,non-transfused,>73,<=40
NA,0,yes,yes,no,27.08,male,65,no,no,0,0,EF:>50%,0,no poaf,Aalborg,0,NA,no,NA,0,non-transfused,0,NA,0,cabgon,0,cabgon,non-transfused,61-66,<=40
NA,0,yes,yes,yes,31.6,male,70,no,no,0,0,EF:>50%,0,no poaf,Skejby,0,NA,no,NA,0,non-transfused,0,NA,0,cabgoff,0,cabgoff,non-transfused,67-73,<=40
NA,0,no,no,no,25.38,male,43,no,no,0,0,EF:>50%,0,no poaf,Skejby,0,0.5,no,NA,0,non-transfused,0,<=2,0,other,1,valve,non-transfused,<60,<=40
NA,0,yes,no,yes,27.06,male,63,no,no,0,0,EF:30-50%,0,no poaf,Aalborg,0,0.74,no,NA,0,non-transfused,0,<=2,0,cabgon,0,cabgon,non-transfused,61-66,<=40
NA,0,yes,no,no,26.45,male,60,no,no,0,0,EF:>50%,0,no poaf,Skejby,0,NA,no,NA,0,non-transfused,0,NA,0,other,1,valve,non-transfused,61-66,<=40
NA,0,yes,yes,no,32.56,male,59,no,no,0,0,EF:>50%,1,no poaf,Aalborg,0,NA,no,NA,0,non-transfused,0,NA,0,cabgon,0,cabgon,non-transfused,<60,<=40
NA,0,no,yes,yes,35.35,male,64,no,no,0,0,EF:>50%,0,no poaf,Aalborg,0,NA,no,NA,0,non-transfused,0,NA,0,cabgon,0,cabgon,non-transfused,61-66,<=40
NA,0,yes,no,no,24.38,male,46,no,no,0,0,EF:>50%,0,no poaf,Skejby,0,0.55,no,NA,0,non-transfused,0,<=2,0,cabgon,0,cabgon,non-transfused,<60,<=40
NA,0,no,yes,yes,21.71,female,42,no,no,0,0,EF:>50%,0,no poaf,Skejby,0,NA,no,NA,0,non-transfused,0,NA,0,cabgoff,0,cabgoff,non-transfused,<60,<=40
NA,0,no,no,no,28.62,male,83,no,no,0,0,EF:30-50%,0,poaf,Aalborg,0,1.31,no,NA,0,non-transfused,0,<=2,0,other,1,valve,non-transfused,>73,<=40
NA,0,yes,no,no,21.91,male,79,yes,no,0,0,EF:>50%,0,poaf,Skejby,0,NA,no,NA,0,non-transfused,0,NA,0,other,1,valve,non-transfused,>73,<=40
NA,0,yes,no,yes,27.73,male,62,no,no,0,0,EF:30-50%,0,no poaf,Skejby,0,0.72,no,NA,0,non-transfused,0,<=2,0,cabgoff,0,cabgoff,non-transfused,61-66,<=40
NA,0,yes,no,yes,25.3,female,81,no,no,0,NA,NA,0,poaf,Skejby,NA,1.51,no,NA,0,non-transfused,0,>2,0,other,1,valve,non-transfused,>73,<=40
NA,0,yes,yes,no,29.76,female,78,no,no,0,0,EF:30-50%,0,no poaf,Skejby,0,1.58,no,NA,0,non-transfused,0,<=2,0,other,1,valve,non-transfused,>73,<=40
NA,0,no,no,no,22.99,male,56,no,no,0,0,EF:>50%,0,no poaf,Aalborg,0,NA,no,NA,0,non-transfused,0,NA,0,cabgon,0,cabgon,non-transfused,<60,<=40
NA,0,yes,yes,yes,29.72,female,66,no,yes,0,0,EF:>50%,0,poaf,Skejby,0,1.87,no,NA,0,non-transfused,0,<=2,0,cabgoff,0,cabgoff,non-transfused,61-66,<=40
NA,0,no,no,no,23.18,male,50,no,no,0,0,EF:>50%,0,no poaf,Aalborg,0,NA,no,NA,0,non-transfused,0,NA,0,other,1,valve,non-transfused,<60,<=40
NA,0,yes,yes,yes,32.97,male,53,no,no,0,0,EF:>50%,0,no poaf,Aalborg,0,NA,no,NA,0,non-transfused,0,NA,0,cabgon,0,cabgon,non-transfused,<60,<=40
NA,0,yes,no,no,26.17,male,76,yes,no,0,0,EF:>50%,0,no poaf,Aalborg,0,NA,no,NA,0,non-transfused,0,NA,0,cabgon,0,cabgon,non-transfused,>73,<=40
27,0,yes,no,yes,36.49,male,81,no,no,0,0,EF:30-50%,1,no poaf,Aalborg,0,1.93,yes,27,1,>=14 days,0,<=2,0,cabgon,0,cabgon,>=14 days,>73,<=40
16,1,no,yes,yes,23.2,male,59,no,no,0,1,EF:30-50%,0,no poaf,Skejby,0,NA,yes,15.28571429,7,>=14 days,0,NA,0,cabgon,0,cabgon,>=14 days,<60,<=40
NA,0,no,no,no,32.54,male,59,no,no,0,0,EF:>50%,0,no poaf,Skejby,0,NA,no,NA,0,non-transfused,0,NA,0,other,1,valve,non-transfused,<60,<=40
NA,0,yes,yes,no,23.05,female,77,no,no,0,0,EF:30-50%,0,no poaf,Skejby,NA,3.52,no,NA,0,non-transfused,0,<=2,0,cabgon,0,cabgon,non-transfused,>73,<=40
NA,0,yes,no,no,23.32,male,76,no,no,0,0,EF:30-50%,0,poaf,Skejby,0,NA,no,NA,0,non-transfused,0,NA,0,cabgon,0,cabgon,non-transfused,>73,<=40
20,0,no,no,no,19,female,55,no,no,0,0,EF:>50%,1,poaf,Skejby,0,NA,yes,15.55555556,9,>=14 days,0,NA,0,cabgon,0,cabgon,>=14 days,<60,<=40
14,0,yes,no,yes,21.87,male,75,no,no,0,0,EF:>50%,1,poaf,Aalborg,0,NA,yes,14,2,>=14 days,0,NA,0,cabgoff,0,cabgoff,>=14 days,>73,<=40
NA,0,yes,yes,no,31.17,male,66,no,no,0,0,EF:>50%,0,poaf,Aalborg,0,NA,no,NA,0,non-transfused,0,NA,0,other,1,valve,non-transfused,61-66,<=40
NA,0,no,no,no,23.3,male,63,no,no,0,0,EF:>50%,0,no poaf,Skejby,0,NA,no,NA,0,non-transfused,0,NA,0,cabgon,0,cabgon,non-transfused,61-66,<=40
NA,0,yes,no,no,30.12,male,60,no,no,0,0,NA,1,no poaf,Skejby,0,0.65,no,NA,0,non-transfused,0,<=2,0,cabgon,0,cabgon,non-transfused,61-66,<=40
NA,0,no,yes,no,25.99,male,74,no,no,0,0,EF:>50%,0,no poaf,Skejby,0,NA,no,NA,0,non-transfused,0,NA,0,cabgoff,0,cabgoff,non-transfused,>73,<=40
32,0,no,no,no,22.64,male,56,no,no,0,0,EF:30-50%,0,no poaf,Skejby,0,1.02,yes,32,1,>=14 days,0,<=2,0,cabgon,0,cabgon,>=14 days,<60,<=40
NA,0,yes,yes,no,25.95,male,76,no,no,0,0,EF:>50%,0,poaf,Skejby,0,1.18,no,NA,0,non-transfused,0,<=2,0,cabgon,0,cabgon,non-transfused,>73,<=40
NA,0,no,no,no,27.43,male,80,no,no,0,0,EF:>50%,0,no poaf,Skejby,0,NA,no,NA,0,non-transfused,0,NA,0,cabgoff,0,cabgoff,non-transfused,>73,<=40
12,0,no,no,no,23.88,female,20,no,no,0,0,EF:30-50%,0,no poaf,Skejby,0,0.85,yes,12,2,<14 days,0,<=2,0,other,1,valve,<14 days,<60,<=40
NA,0,yes,no,no,27.74,male,51,no,no,0,0,EF:>50%,0,no poaf,Aalborg,0,NA,no,NA,0,non-transfused,0,NA,1,other,0,comb,non-transfused,<60,<=40
NA,0,yes,yes,no,32.1,male,81,yes,no,0,0,EF:30-50%,0,poaf,Aalborg,0,2,no,NA,0,non-transfused,0,<=2,0,cabgon,0,cabgon,non-transfused,>73,<=40
25,0,no,yes,yes,21.48,female,62,no,no,0,0,EF:>50%,0,no poaf,Aalborg,0,NA,yes,25,1,>=14 days,0,NA,0,other,1,valve,>=14 days,61-66,<=40
NA,0,yes,yes,yes,24.49,male,53,no,no,0,0,EF:>50%,0,no poaf,Skejby,0,0.55,no,NA,0,non-transfused,0,<=2,0,cabgoff,0,cabgoff,non-transfused,<60,<=40
NA,0,yes,no,no,32.81,female,70,no,no,0,0,EF:>50%,0,poaf,Aalborg,0,NA,no,NA,0,non-transfused,0,NA,0,other,1,valve,non-transfused,67-73,<=40
NA,0,no,yes,yes,37.88,male,54,yes,no,0,0,EF:>50%,0,no poaf,Aalborg,0,0.6,no,NA,0,non-transfused,0,<=2,0,cabgon,0,cabgon,non-transfused,<60,<=40
NA,0,yes,no,yes,26.23,male,64,no,no,0,0,NA,0,poaf,Skejby,0,0.62,no,NA,0,non-transfused,0,<=2,0,cabgon,0,cabgon,non-transfused,61-66,<=40
NA,0,yes,no,no,31.14,female,51,no,no,0,0,EF:>50%,1,no poaf,Skejby,0,NA,no,NA,0,non-transfused,0,NA,0,cabgoff,0,cabgoff,non-transfused,<60,<=40
10,0,no,no,yes,23.57,male,82,no,no,0,0,EF:>50%,1,no poaf,Aalborg,NA,1.95,yes,10,1,<14 days,0,>2,1,other,0,comb,<14 days,>73,<=40
NA,0,yes,no,no,28.58,male,69,no,no,0,0,EF:>50%,0,no poaf,Skejby,0,NA,no,NA,0,non-transfused,0,NA,0,cabgon,0,cabgon,non-transfused,67-73,<=40
NA,0,no,no,yes,23.88,male,59,no,no,0,0,NA,0,no poaf,Skejby,0,NA,no,NA,0,non-transfused,0,NA,0,other,1,valve,non-transfused,<60,<=40
NA,0,no,yes,yes,24.38,male,69,yes,no,0,0,NA,0,no poaf,Skejby,0,NA,no,NA,0,non-transfused,0,NA,0,other,1,valve,non-transfused,67-73,<=40
NA,0,no,no,no,26.54,male,47,no,no,0,0,NA,1,no poaf,Skejby,0,0.58,no,NA,0,non-transfused,0,<=2,0,cabgoff,0,cabgoff,non-transfused,<60,<=40
15,0,no,yes,yes,27.16,male,69,no,yes,0,0,EF:>50%,0,no poaf,Aalborg,0,NA,yes,3.75,8,>=14 days,0,NA,1,other,0,comb,<14 days,67-73,<=40
NA,0,yes,no,no,26.79,male,62,no,no,0,0,EF:>50%,1,poaf,Skejby,0,0.68,no,NA,0,non-transfused,0,<=2,0,cabgon,0,cabgon,non-transfused,61-66,<=40
NA,0,no,no,no,37.04,male,57,no,no,1,0,EF:>50%,1,no poaf,Skejby,0,NA,no,NA,0,non-transfused,0,NA,0,cabgoff,0,cabgoff,non-transfused,<60,<=40
5,0,no,no,yes,26.71,female,36,yes,no,0,0,EF:>50%,0,no poaf,Skejby,0,68.02,yes,3.5,4,<14 days,0,>2,0,other,1,valve,<14 days,<60,<=40
NA,0,no,yes,yes,26.23,male,66,no,no,0,0,EF:>50%,0,poaf,Skejby,0,NA,no,NA,0,non-transfused,0,NA,0,cabgoff,0,cabgoff,non-transfused,61-66,<=40
NA,0,yes,no,yes,32,male,75,no,no,0,0,EF:<30%,0,no poaf,Skejby,0,11.96,no,NA,0,non-transfused,0,<=2,1,other,0,comb,non-transfused,>73,<=40
NA,0,no,no,no,22.6,female,65,no,no,0,0,EF:>50%,0,no poaf,Skejby,0,0.72,no,NA,0,non-transfused,0,<=2,0,other,1,valve,non-transfused,61-66,<=40
NA,0,no,yes,yes,33.8,male,67,no,no,0,0,EF:>50%,0,no poaf,Skejby,0,NA,no,NA,0,non-transfused,0,NA,0,other,1,valve,non-transfused,67-73,<=40
NA,0,yes,no,yes,27.16,male,67,no,no,0,0,EF:>50%,0,poaf,Skejby,NA,0.61,no,NA,0,non-transfused,0,<=2,0,cabgon,0,cabgon,non-transfused,67-73,<=40
NA,0,yes,no,no,24.31,female,78,no,no,0,0,EF:>50%,0,poaf,Skejby,0,1.56,no,NA,0,non-transfused,0,<=2,0,other,1,valve,non-transfused,>73,<=40
NA,0,no,no,yes,28.62,male,53,no,no,0,0,EF:>50%,0,no poaf,Skejby,0,NA,no,NA,0,non-transfused,0,NA,0,cabgoff,0,cabgoff,non-transfused,<60,<=40
NA,0,no,yes,yes,27.04,male,72,no,no,0,0,EF:>50%,0,poaf,Skejby,0,1.06,no,NA,0,non-transfused,0,<=2,0,other,1,valve,non-transfused,67-73,<=40
NA,0,yes,no,yes,21.3,female,76,no,no,0,0,EF:>50%,0,no poaf,Skejby,0,NA,no,NA,0,non-transfused,0,NA,0,cabgon,0,cabgon,non-transfused,>73,<=40
NA,0,no,no,no,27.68,male,66,no,no,0,0,NA,0,poaf,Skejby,0,0.8,no,NA,0,non-transfused,0,<=2,0,cabgon,0,cabgon,non-transfused,61-66,<=40
2,0,yes,no,yes,23.84,male,79,no,no,0,0,EF:>50%,0,no poaf,Skejby,0,NA,yes,2,1,<14 days,0,NA,0,cabgoff,0,cabgoff,<14 days,>73,<=40
12,0,yes,yes,yes,34.93,female,80,no,no,0,0,EF:>50%,0,poaf,Aalborg,0,1.09,yes,10,2,<14 days,0,<=2,0,cabgon,0,cabgon,<14 days,>73,<=40
27,0,no,no,no,27.99,male,71,no,no,0,0,EF:30-50%,0,poaf,Aalborg,0,1.7,yes,26.33333333,3,>=14 days,0,<=2,0,other,1,valve,>=14 days,67-73,<=40
NA,0,no,yes,no,24.54,male,68,no,no,0,0,EF:30-50%,0,no poaf,Aalborg,0,NA,no,NA,0,non-transfused,0,NA,0,cabgon,0,cabgon,non-transfused,67-73,<=40
NA,0,no,no,yes,27.76,male,58,no,no,0,0,NA,0,no poaf,Skejby,0,0.55,no,NA,0,non-transfused,0,<=2,0,cabgon,0,cabgon,non-transfused,<60,<=40
NA,0,yes,no,no,30.69,male,66,no,no,0,0,EF:>50%,1,poaf,Skejby,0,0.69,no,NA,0,non-transfused,0,<=2,0,cabgon,0,cabgon,non-transfused,61-66,<=40
NA,0,no,yes,no,33.21,male,64,no,no,0,1,EF:>50%,0,no poaf,Aalborg,0,15.22,no,NA,0,non-transfused,0,>2,0,cabgon,0,cabgon,non-transfused,61-66,<=40
NA,0,yes,no,yes,29.38,male,69,no,no,0,0,EF:30-50%,0,poaf,Skejby,0,0.98,no,NA,0,non-transfused,0,<=2,0,cabgon,0,cabgon,non-transfused,67-73,<=40
NA,0,no,no,no,22.86,male,46,no,no,0,0,NA,0,no poaf,Aalborg,0,NA,no,NA,0,non-transfused,0,NA,0,cabgoff,0,cabgoff,non-transfused,<60,<=40
8,0,no,no,no,18.03,female,21,no,no,0,0,EF:>50%,0,no poaf,Skejby,0,2.04,yes,7.5,2,<14 days,0,<=2,0,other,1,valve,<14 days,<60,<=40
NA,0,yes,no,no,26.35,female,71,no,no,0,0,EF:>50%,1,no poaf,Skejby,0,NA,no,NA,0,non-transfused,0,NA,0,cabgon,0,cabgon,non-transfused,67-73,<=40
NA,0,yes,yes,yes,24.86,male,67,no,yes,0,0,EF:>50%,0,no poaf,Aalborg,0,NA,no,NA,0,non-transfused,0,NA,0,cabgon,0,cabgon,non-transfused,67-73,<=40
25,0,yes,no,yes,23.04,male,76,no,yes,0,0,EF:30-50%,1,no poaf,Aalborg,0,4.83,yes,24.8,5,>=14 days,0,<=2,1,other,0,comb,>=14 days,>73,<=40
NA,NA,yes,no,yes,33.2,female,66,no,no,0,0,EF:>50%,0,poaf,Aalborg,0,NA,no,NA,0,non-transfused,0,NA,0,cabgoff,0,cabgoff,non-transfused,61-66,<=40
5,0,no,no,yes,27.7,male,60,no,no,0,0,EF:>50%,1,no poaf,Skejby,0,NA,yes,5,2,<14 days,0,NA,0,cabgon,0,cabgon,<14 days,61-66,<=40
NA,0,no,no,no,25.83,male,58,no,no,0,0,EF:>50%,0,poaf,Skejby,0,NA,no,NA,0,non-transfused,0,NA,0,other,1,valve,non-transfused,<60,<=40
NA,0,no,yes,no,36.61,male,60,no,no,0,0,EF:>50%,1,poaf,Aalborg,1,0.83,no,NA,0,non-transfused,0,<=2,0,cabgon,0,cabgon,non-transfused,61-66,<=40
33,0,yes,no,yes,29.61,male,86,no,no,0,0,EF:>50%,0,no poaf,Aalborg,0,NA,yes,4.714285714,7,>=14 days,0,NA,0,other,1,valve,<14 days,>73,<=40
NA,0,yes,no,no,29.7,male,72,no,no,0,0,EF:>50%,0,poaf,Aalborg,0,0.95,no,NA,0,non-transfused,0,<=2,0,cabgon,0,cabgon,non-transfused,67-73,<=40
NA,0,yes,no,no,30.06,male,62,no,no,0,0,EF:>50%,1,no poaf,Skejby,0,NA,no,NA,0,non-transfused,0,NA,0,cabgon,0,cabgon,non-transfused,61-66,<=40
NA,0,no,yes,no,29.54,male,65,no,no,0,0,EF:>50%,0,no poaf,Skejby,0,NA,no,NA,0,non-transfused,0,NA,0,cabgon,0,cabgon,non-transfused,61-66,<=40
NA,0,yes,no,yes,30.11,male,68,no,no,0,0,EF:>50%,0,no poaf,Aalborg,0,1.08,no,NA,0,non-transfused,0,<=2,0,cabgon,0,cabgon,non-transfused,67-73,<=40
NA,0,yes,yes,yes,29.34,male,79,no,no,0,0,EF:>50%,0,no poaf,Skejby,0,2.65,no,NA,0,non-transfused,0,>2,1,other,0,comb,non-transfused,>73,<=40
NA,0,yes,no,no,26.72,male,81,no,no,1,0,EF:>50%,0,poaf,Aalborg,0,NA,no,NA,0,non-transfused,0,NA,0,cabgoff,0,cabgoff,non-transfused,>73,<=40
NA,0,no,no,yes,25.54,male,66,no,no,0,0,EF:30-50%,0,no poaf,Aalborg,0,0.9,no,NA,0,non-transfused,0,<=2,0,other,1,valve,non-transfused,61-66,<=40
2,0,yes,no,no,25.54,male,60,no,no,0,0,EF:>50%,0,no poaf,Skejby,0,NA,yes,0.285714286,7,<14 days,0,NA,0,other,1,valve,<14 days,61-66,<=40
NA,0,yes,no,yes,30.72,male,81,no,no,0,0,EF:>50%,0,no poaf,Aalborg,0,NA,no,NA,0,non-transfused,0,NA,0,other,1,valve,non-transfused,>73,<=40
NA,0,yes,no,no,26.85,male,56,yes,no,0,0,EF:>50%,0,no poaf,Aalborg,0,0.67,no,NA,0,non-transfused,0,<=2,0,cabgon,0,cabgon,non-transfused,<60,<=40
NA,0,no,yes,no,28.28,male,75,no,no,0,0,EF:>50%,0,no poaf,Aalborg,0,NA,no,NA,0,non-transfused,0,NA,0,cabgon,0,cabgon,non-transfused,>73,<=40
NA,0,no,no,no,24.34,male,77,no,no,0,0,EF:>50%,0,no poaf,Skejby,0,1.47,no,NA,0,non-transfused,0,>2,0,other,1,valve,non-transfused,>73,<=40
29,0,yes,no,no,30.41,male,65,no,no,0,0,NA,1,no poaf,Aalborg,0,NA,yes,29,2,>=14 days,0,NA,0,cabgon,0,cabgon,>=14 days,61-66,<=40
NA,0,yes,no,yes,31.21,male,57,no,no,0,0,EF:>50%,1,no poaf,Aalborg,0,NA,no,NA,0,non-transfused,0,NA,0,cabgon,0,cabgon,non-transfused,<60,<=40
NA,0,yes,no,no,21.39,male,64,no,no,0,0,EF:>50%,0,no poaf,Skejby,0,NA,no,NA,0,non-transfused,0,NA,0,cabgoff,0,cabgoff,non-transfused,61-66,<=40
NA,0,no,yes,no,27.1,female,73,no,no,0,0,EF:>50%,0,poaf,Skejby,0,1.35,no,NA,0,non-transfused,0,<=2,0,other,1,valve,non-transfused,67-73,<=40
NA,0,yes,no,yes,32.32,female,51,yes,no,0,0,EF:>50%,0,no poaf,Aalborg,0,1,no,NA,0,non-transfused,0,>2,0,other,1,valve,non-transfused,<60,<=40
NA,0,no,yes,yes,22.1,male,73,no,no,0,0,EF:>50%,0,poaf,Aalborg,0,1.09,no,NA,0,non-transfused,0,<=2,0,other,1,valve,non-transfused,67-73,<=40
NA,0,no,yes,yes,27.68,male,72,no,no,0,0,EF:>50%,0,no poaf,Skejby,0,NA,no,NA,0,non-transfused,0,NA,0,cabgoff,0,cabgoff,non-transfused,67-73,<=40
NA,0,yes,no,yes,24.38,male,78,no,no,0,0,EF:30-50%,0,no poaf,Skejby,0,3.1,no,NA,0,non-transfused,0,>2,0,other,1,valve,non-transfused,>73,<=40
14,0,yes,no,yes,31.2,female,79,no,no,0,0,NA,1,no poaf,Aalborg,0,2.27,yes,4.5,6,>=14 days,0,<=2,0,cabgon,0,cabgon,<14 days,>73,<=40
13,0,yes,yes,yes,25.14,male,79,no,no,0,0,EF:>50%,1,no poaf,Skejby,0,4.61,yes,7.75,4,<14 days,0,>2,1,other,0,comb,<14 days,>73,<=40
NA,0,yes,no,no,26.56,female,78,no,no,0,0,EF:>50%,0,no poaf,Aalborg,0,NA,no,NA,0,non-transfused,0,NA,0,cabgon,0,cabgon,non-transfused,>73,<=40
NA,0,no,no,no,27.08,male,51,no,no,0,0,EF:30-50%,1,no poaf,Skejby,0,NA,no,NA,0,non-transfused,0,NA,0,cabgon,0,cabgon,non-transfused,<60,<=40
NA,0,yes,no,no,23.33,male,67,no,no,0,0,EF:>50%,0,no poaf,Skejby,0,NA,no,NA,0,non-transfused,0,NA,0,cabgon,0,cabgon,non-transfused,67-73,<=40
NA,0,yes,no,no,38.3,male,68,no,no,0,0,EF:30-50%,1,no poaf,Aalborg,0,1.36,no,NA,0,non-transfused,0,<=2,0,cabgon,0,cabgon,non-transfused,67-73,<=40
19,0,yes,yes,no,29.69,female,76,no,no,0,0,EF:>50%,0,poaf,Aalborg,0,1.77,yes,19,1,>=14 days,0,>2,0,other,1,valve,>=14 days,>73,<=40
NA,0,no,no,yes,29.05,male,67,no,no,0,NA,NA,0,no poaf,Skejby,NA,0.68,no,NA,0,non-transfused,0,<=2,0,cabgon,0,cabgon,non-transfused,67-73,<=40
NA,0,yes,no,no,32.15,male,67,no,no,0,0,EF:>50%,1,no poaf,Aalborg,0,0.71,no,NA,0,non-transfused,0,<=2,0,cabgon,0,cabgon,non-transfused,67-73,<=40
NA,0,no,no,no,22.79,male,66,no,no,0,0,EF:>50%,0,no poaf,Skejby,0,0.89,no,NA,0,non-transfused,0,<=2,0,other,1,valve,non-transfused,61-66,<=40
NA,0,no,yes,no,40.09,male,69,no,no,0,0,EF:30-50%,1,no poaf,Aalborg,0,NA,no,NA,0,non-transfused,0,NA,0,cabgoff,0,cabgoff,non-transfused,67-73,>40
NA,0,yes,yes,no,29.41,male,69,no,yes,0,0,NA,0,no poaf,Skejby,0,NA,no,NA,0,non-transfused,0,NA,0,cabgoff,0,cabgoff,non-transfused,67-73,<=40
NA,NA,yes,no,no,25.25,male,61,no,no,0,0,EF:>50%,0,no poaf,Aalborg,0,0.51,no,NA,0,non-transfused,0,<=2,0,cabgoff,0,cabgoff,non-transfused,61-66,<=40
NA,0,yes,yes,yes,29.91,male,61,no,no,0,0,EF:>50%,0,no poaf,Skejby,0,NA,no,NA,0,non-transfused,0,NA,0,cabgon,0,cabgon,non-transfused,61-66,<=40
NA,0,no,no,no,26.03,male,67,no,no,0,0,EF:>50%,0,no poaf,Skejby,0,0.68,no,NA,0,non-transfused,0,<=2,0,cabgon,0,cabgon,non-transfused,67-73,<=40
NA,0,no,no,yes,35.35,male,64,no,no,1,0,EF:30-50%,0,poaf,Aalborg,0,NA,no,NA,0,non-transfused,0,NA,0,cabgoff,0,cabgoff,non-transfused,61-66,<=40
NA,0,no,no,no,26.67,male,50,no,no,0,0,EF:>50%,0,no poaf,Skejby,0,0.55,no,NA,0,non-transfused,0,<=2,0,cabgon,0,cabgon,non-transfused,<60,<=40
NA,0,yes,no,yes,20.99,male,72,no,no,0,0,EF:30-50%,0,no poaf,Skejby,0,2.22,no,NA,0,non-transfused,0,<=2,0,cabgon,0,cabgon,non-transfused,67-73,<=40
17,0,no,yes,no,24.62,male,63,no,no,0,0,EF:>50%,0,no poaf,Skejby,0,10.84,yes,16.75,4,>=14 days,0,<=2,0,other,1,valve,>=14 days,61-66,<=40
NA,0,no,no,no,33.44,male,55,no,no,0,0,EF:30-50%,0,no poaf,Skejby,NA,0.76,no,NA,0,non-transfused,0,<=2,0,other,1,valve,non-transfused,<60,<=40
NA,0,no,no,yes,24.76,male,53,no,no,0,0,EF:>50%,0,no poaf,Aalborg,0,NA,no,NA,0,non-transfused,0,NA,0,other,1,valve,non-transfused,<60,<=40
NA,0,yes,no,no,22.04,female,74,no,no,0,0,EF:>50%,0,no poaf,Skejby,0,1.38,no,NA,0,non-transfused,0,<=2,0,cabgoff,0,cabgoff,non-transfused,>73,<=40
29,0,yes,no,yes,34.69,female,67,no,no,1,0,EF:30-50%,0,poaf,Skejby,0,1.77,yes,28,2,>=14 days,0,>2,0,other,1,valve,>=14 days,67-73,<=40
NA,0,no,no,yes,34.75,male,74,yes,yes,0,0,EF:<30%,0,no poaf,Aalborg,0,NA,no,NA,0,non-transfused,0,NA,0,cabgon,0,cabgon,non-transfused,>73,<=40
NA,0,yes,no,no,24.06,male,63,no,no,0,0,EF:>50%,0,no poaf,Skejby,0,NA,no,NA,0,non-transfused,0,NA,0,cabgoff,0,cabgoff,non-transfused,61-66,<=40
18,0,no,no,no,18.51,male,36,no,no,0,1,EF:>50%,0,no poaf,Aalborg,0,NA,yes,15.55555556,9,>=14 days,0,NA,0,other,1,valve,>=14 days,<60,<=40
4,0,yes,yes,yes,22.86,female,70,no,no,1,0,EF:>50%,0,poaf,Skejby,0,NA,yes,3.5,4,<14 days,0,NA,0,other,1,valve,<14 days,67-73,<=40
NA,0,no,no,no,24.44,male,56,no,no,0,0,EF:30-50%,0,no poaf,Aalborg,0,0.93,no,NA,0,non-transfused,0,<=2,0,cabgon,0,cabgon,non-transfused,<60,<=40
29,0,yes,no,yes,27.76,male,68,yes,no,0,0,EF:>50%,0,no poaf,Skejby,0,2.35,yes,29,1,>=14 days,0,>2,1,other,0,comb,>=14 days,67-73,<=40
NA,0,yes,no,no,24.11,male,64,no,no,0,0,EF:>50%,0,no poaf,Aalborg,0,NA,no,NA,0,non-transfused,0,NA,0,cabgon,0,cabgon,non-transfused,61-66,<=40
NA,0,yes,no,no,23.62,male,58,no,no,0,0,EF:30-50%,1,no poaf,Skejby,0,NA,no,NA,0,non-transfused,0,NA,0,cabgon,0,cabgon,non-transfused,<60,<=40
NA,0,yes,no,no,28.96,male,64,no,no,0,0,EF:>50%,0,no poaf,Skejby,0,NA,no,NA,0,non-transfused,0,NA,0,cabgon,0,cabgon,non-transfused,61-66,<=40
NA,0,no,no,no,29.98,male,67,no,no,0,0,EF:>50%,0,no poaf,Skejby,0,0.68,no,NA,0,non-transfused,0,<=2,0,cabgoff,0,cabgoff,non-transfused,67-73,<=40
NA,0,yes,no,no,22.04,male,74,no,yes,0,0,EF:30-50%,1,no poaf,Aalborg,0,NA,no,NA,0,non-transfused,0,NA,0,cabgon,0,cabgon,non-transfused,>73,<=40
NA,0,no,no,no,32.87,male,65,no,no,0,0,EF:<30%,1,no poaf,Aalborg,0,2.86,no,NA,0,non-transfused,0,<=2,0,cabgon,0,cabgon,non-transfused,61-66,<=40
NA,0,yes,yes,no,24.46,female,69,no,no,0,0,EF:>50%,0,no poaf,Skejby,0,NA,no,NA,0,non-transfused,0,NA,0,cabgon,0,cabgon,non-transfused,67-73,<=40
NA,0,no,yes,yes,31.64,male,55,no,no,0,0,EF:>50%,0,no poaf,Skejby,NA,0.55,no,NA,0,non-transfused,0,<=2,0,cabgon,0,cabgon,non-transfused,<60,<=40
NA,0,yes,yes,yes,22.91,male,82,no,no,0,0,EF:30-50%,0,no poaf,Skejby,0,11.17,no,NA,0,non-transfused,0,>2,0,other,1,valve,non-transfused,>73,<=40
NA,0,no,no,no,27.78,male,50,no,no,0,0,EF:>50%,0,no poaf,Skejby,0,NA,no,NA,0,non-transfused,0,NA,0,other,1,valve,non-transfused,<60,<=40
13,0,yes,no,no,26.49,female,79,no,no,0,0,EF:>50%,0,no poaf,Aalborg,0,NA,yes,13,1,<14 days,0,NA,0,other,1,valve,<14 days,>73,<=40
NA,0,no,no,yes,32.03,male,59,no,no,0,0,EF:30-50%,0,no poaf,Aalborg,1,1.08,no,NA,0,non-transfused,0,<=2,0,other,1,valve,non-transfused,<60,<=40
NA,0,no,no,no,33.22,male,77,no,no,0,0,EF:30-50%,0,no poaf,Skejby,0,1.23,no,NA,0,non-transfused,0,<=2,0,other,1,valve,non-transfused,>73,<=40
NA,0,yes,no,no,26.25,male,58,no,no,0,0,NA,0,no poaf,Skejby,0,NA,no,NA,0,non-transfused,0,NA,0,cabgon,0,cabgon,non-transfused,<60,<=40
NA,0,no,no,no,26.2,male,78,no,no,0,0,EF:>50%,0,no poaf,Skejby,0,NA,no,NA,0,non-transfused,0,NA,1,other,0,comb,non-transfused,>73,<=40
NA,0,yes,no,yes,38.01,male,67,no,no,0,0,EF:>50%,0,poaf,Aalborg,0,NA,no,NA,0,non-transfused,0,NA,0,cabgon,0,cabgon,non-transfused,67-73,<=40
NA,0,yes,no,no,25.76,male,56,no,no,0,0,EF:>50%,NA,no poaf,Skejby,0,0.5,no,NA,0,non-transfused,0,<=2,0,cabgon,0,cabgon,non-transfused,<60,<=40
NA,0,yes,no,no,28.08,female,44,no,no,0,0,EF:>50%,1,no poaf,Skejby,1,1.03,no,NA,0,non-transfused,0,<=2,0,cabgoff,0,cabgoff,non-transfused,<60,<=40
NA,0,no,no,no,36.83,male,63,no,no,0,0,EF:>50%,0,no poaf,Skejby,0,0.54,no,NA,0,non-transfused,0,<=2,0,cabgon,0,cabgon,non-transfused,61-66,<=40
NA,0,yes,no,no,28.34,male,64,no,no,0,0,EF:>50%,0,poaf,Skejby,0,0.56,no,NA,0,non-transfused,0,<=2,0,cabgon,0,cabgon,non-transfused,61-66,<=40
NA,0,no,no,no,30.46,male,69,no,no,0,0,EF:>50%,0,no poaf,Aalborg,0,0.64,no,NA,0,non-transfused,0,<=2,0,cabgoff,0,cabgoff,non-transfused,67-73,<=40
NA,0,yes,yes,no,30.04,female,79,no,no,0,0,EF:>50%,0,poaf,Skejby,0,1.6,no,NA,0,non-transfused,0,<=2,0,other,1,valve,non-transfused,>73,<=40
NA,0,yes,no,yes,23.15,male,71,no,no,0,0,EF:>50%,0,poaf,Skejby,0,NA,no,NA,0,non-transfused,0,NA,0,other,1,valve,non-transfused,67-73,<=40
NA,0,no,no,yes,25.46,female,80,no,no,0,0,EF:>50%,0,no poaf,Aalborg,0,NA,no,NA,0,non-transfused,0,NA,0,cabgoff,0,cabgoff,non-transfused,>73,<=40
NA,0,yes,no,no,21.15,male,68,no,no,0,0,EF:>50%,0,poaf,Skejby,0,0.94,no,NA,0,non-transfused,0,<=2,0,cabgon,0,cabgon,non-transfused,67-73,<=40
NA,0,no,yes,yes,28.91,male,66,no,no,0,0,EF:>50%,0,no poaf,Skejby,0,0.66,no,NA,0,non-transfused,0,<=2,0,other,1,valve,non-transfused,61-66,<=40
NA,0,no,no,no,21.87,female,71,yes,no,0,0,EF:>50%,0,poaf,Skejby,0,NA,no,NA,0,non-transfused,0,NA,0,other,1,valve,non-transfused,67-73,<=40
11,0,yes,yes,no,27.78,female,83,no,no,1,0,EF:>50%,0,poaf,Aalborg,0,NA,yes,9,6,<14 days,0,NA,1,other,0,comb,<14 days,>73,<=40
NA,0,no,yes,no,27.4,male,56,no,no,0,0,EF:>50%,0,no poaf,Aalborg,0,NA,no,NA,0,non-transfused,0,NA,0,cabgoff,0,cabgoff,non-transfused,<60,<=40
NA,0,no,no,no,27.18,female,33,no,no,0,0,EF:>50%,0,poaf,Skejby,0,11.54,no,NA,0,non-transfused,0,>2,0,other,1,valve,non-transfused,<60,<=40
NA,0,yes,no,yes,26.95,female,82,no,no,0,0,EF:<30%,1,no poaf,Skejby,0,11.13,no,NA,0,non-transfused,0,<=2,0,cabgon,0,cabgon,non-transfused,>73,<=40
NA,0,yes,no,no,22.84,male,69,no,no,0,0,EF:>50%,0,no poaf,Skejby,0,NA,no,NA,0,non-transfused,0,NA,0,cabgoff,0,cabgoff,non-transfused,67-73,<=40
NA,0,no,no,no,20.68,male,54,no,no,0,0,EF:>50%,0,no poaf,Skejby,0,NA,no,NA,0,non-transfused,0,NA,0,other,1,valve,non-transfused,<60,<=40
7,0,no,no,yes,31.89,female,63,yes,no,0,0,EF:30-50%,0,poaf,Skejby,0,NA,yes,7,2,<14 days,0,NA,0,other,1,valve,<14 days,61-66,<=40
NA,0,no,no,no,19.62,male,53,no,no,1,0,EF:>50%,0,no poaf,Skejby,0,NA,no,NA,0,non-transfused,0,NA,0,other,1,valve,non-transfused,<60,<=40
15,0,no,yes,no,26.78,male,74,no,no,0,0,EF:>50%,0,no poaf,Aalborg,0,NA,yes,10.75,4,>=14 days,0,NA,1,other,0,comb,<14 days,>73,<=40
NA,0,yes,yes,yes,31.59,male,67,no,no,0,0,EF:<30%,0,no poaf,Skejby,1,3.44,no,NA,0,non-transfused,0,>2,0,cabgon,0,cabgon,non-transfused,67-73,<=40
4,0,yes,no,no,20.52,female,43,no,no,0,0,EF:>50%,0,no poaf,Skejby,0,NA,yes,4,2,<14 days,0,NA,0,cabgon,0,cabgon,<14 days,<60,<=40
NA,0,no,no,no,25.18,male,62,no,no,0,0,EF:>50%,1,no poaf,Skejby,NA,0.61,no,NA,0,non-transfused,0,<=2,0,cabgon,0,cabgon,non-transfused,61-66,<=40
21,0,no,yes,yes,30.35,male,60,no,no,0,0,EF:>50%,0,no poaf,Aalborg,0,NA,yes,21,1,>=14 days,0,NA,0,other,1,valve,>=14 days,61-66,<=40
3,0,yes,no,no,15.32,female,58,yes,yes,0,0,EF:30-50%,0,no poaf,Skejby,0,2.59,yes,3,1,<14 days,0,<=2,0,cabgon,0,cabgon,<14 days,<60,<=40
21,0,no,no,no,20.34,male,73,no,no,0,0,EF:>50%,1,no poaf,Skejby,0,3.55,yes,15,7,>=14 days,0,>2,1,other,0,comb,>=14 days,67-73,<=40
NA,0,no,no,yes,30.04,male,58,no,no,0,0,EF:>50%,0,no poaf,Skejby,0,NA,no,NA,0,non-transfused,0,NA,0,other,1,valve,non-transfused,<60,<=40
NA,0,yes,no,no,24.46,female,60,no,no,0,0,EF:30-50%,1,poaf,Skejby,0,0.99,no,NA,0,non-transfused,0,<=2,0,cabgon,0,cabgon,non-transfused,61-66,<=40
NA,0,no,yes,no,23.48,male,61,no,no,0,0,EF:30-50%,1,no poaf,Aalborg,0,0.82,no,NA,0,non-transfused,0,<=2,0,cabgon,0,cabgon,non-transfused,61-66,<=40
NA,0,yes,no,yes,27.38,male,72,no,no,0,0,EF:>50%,0,no poaf,Skejby,0,NA,no,NA,0,non-transfused,0,NA,0,cabgon,0,cabgon,non-transfused,67-73,<=40
NA,0,yes,no,no,27.08,male,46,no,no,0,0,EF:>50%,0,no poaf,Skejby,0,NA,no,NA,0,non-transfused,0,NA,0,cabgon,0,cabgon,non-transfused,<60,<=40
NA,0,no,yes,no,24.09,male,71,no,no,0,0,EF:>50%,0,no poaf,Skejby,0,1.77,no,NA,0,non-transfused,0,<=2,0,cabgon,0,cabgon,non-transfused,67-73,<=40
NA,0,yes,yes,no,26.88,male,74,no,yes,1,0,EF:30-50%,0,no poaf,Skejby,0,3.25,no,NA,0,non-transfused,0,<=2,0,cabgoff,0,cabgoff,non-transfused,>73,<=40
NA,0,yes,no,no,37.13,female,59,no,no,0,0,EF:30-50%,0,no poaf,Skejby,0,NA,no,NA,0,non-transfused,0,NA,0,cabgon,0,cabgon,non-transfused,<60,<=40
29,0,yes,yes,yes,22.09,male,76,no,no,0,0,EF:>50%,0,no poaf,Skejby,0,2.03,yes,1.851851852,27,>=14 days,0,<=2,1,other,0,comb,<14 days,>73,<=40
33,0,no,no,no,20.06,male,59,no,yes,0,0,EF:<30%,1,no poaf,Aalborg,0,28.51,yes,29.66666667,6,>=14 days,0,<=2,0,cabgon,0,cabgon,>=14 days,<60,<=40
NA,0,yes,no,no,27.72,male,75,no,no,0,0,EF:>50%,0,no poaf,Aalborg,0,1.41,no,NA,0,non-transfused,0,<=2,0,cabgon,0,cabgon,non-transfused,>73,<=40
NA,0,yes,no,no,24.8,female,82,no,yes,0,0,EF:>50%,0,no poaf,Skejby,0,NA,no,NA,0,non-transfused,0,NA,0,cabgoff,0,cabgoff,non-transfused,>73,<=40
7,0,yes,no,yes,32.15,male,59,no,no,0,0,EF:>50%,0,no poaf,Skejby,0,NA,yes,5.153846154,13,<14 days,0,NA,0,cabgoff,0,cabgoff,<14 days,<60,<=40
NA,0,yes,no,yes,28.03,male,51,no,no,0,0,EF:>50%,0,no poaf,Aalborg,0,NA,no,NA,0,non-transfused,0,NA,0,cabgoff,0,cabgoff,non-transfused,<60,<=40
NA,0,no,no,no,25.35,male,56,no,no,0,0,EF:>50%,1,poaf,Skejby,0,0.58,no,NA,0,non-transfused,0,<=2,0,cabgoff,0,cabgoff,non-transfused,<60,<=40
15,0,no,no,no,24.91,female,84,no,no,0,0,EF:30-50%,0,no poaf,Skejby,0,NA,yes,12,2,>=14 days,0,NA,0,cabgon,0,cabgon,<14 days,>73,<=40
NA,0,no,no,yes,26.03,male,74,no,no,0,0,EF:>50%,0,poaf,Aalborg,0,NA,no,NA,0,non-transfused,0,NA,1,other,0,comb,non-transfused,>73,<=40
NA,0,yes,yes,yes,21.45,male,60,no,no,0,0,EF:30-50%,0,poaf,Skejby,0,1.78,no,NA,0,non-transfused,0,<=2,0,other,1,valve,non-transfused,61-66,<=40
NA,0,no,no,no,25.15,female,62,no,no,0,0,EF:>50%,0,no poaf,Skejby,0,0.89,no,NA,0,non-transfused,0,<=2,0,other,1,valve,non-transfused,61-66,<=40
NA,0,yes,yes,yes,28.73,male,75,no,no,0,0,EF:<30%,0,no poaf,Aalborg,0,NA,no,NA,0,non-transfused,0,NA,0,other,1,valve,non-transfused,>73,<=40
NA,0,yes,no,no,25.03,male,48,no,no,0,0,EF:>50%,0,no poaf,Aalborg,0,0.62,no,NA,0,non-transfused,0,<=2,0,cabgon,0,cabgon,non-transfused,<60,<=40
NA,0,no,no,no,23.67,male,47,no,no,0,0,EF:>50%,0,no poaf,Aalborg,0,1.83,no,NA,0,non-transfused,0,<=2,0,other,1,valve,non-transfused,<60,<=40
NA,0,yes,no,no,23.66,male,59,no,no,0,0,EF:>50%,0,no poaf,Aalborg,0,NA,no,NA,0,non-transfused,0,NA,0,cabgoff,0,cabgoff,non-transfused,<60,<=40
NA,0,yes,yes,no,29.06,male,80,no,no,0,0,EF:>50%,0,no poaf,Aalborg,0,1.19,no,NA,0,non-transfused,0,<=2,0,cabgon,0,cabgon,non-transfused,>73,<=40
NA,0,no,no,yes,26.47,male,66,yes,yes,0,0,EF:30-50%,0,poaf,Skejby,0,2.49,no,NA,0,non-transfused,0,<=2,0,other,1,valve,non-transfused,61-66,<=40
NA,0,no,no,no,25.23,male,35,no,no,0,0,EF:>50%,0,no poaf,Aalborg,0,1.68,no,NA,0,non-transfused,0,<=2,0,other,1,valve,non-transfused,<60,<=40
NA,0,no,no,no,26.59,male,64,no,no,0,0,EF:<30%,0,no poaf,Aalborg,0,NA,no,NA,0,non-transfused,0,NA,0,other,1,valve,non-transfused,61-66,<=40
NA,0,yes,no,no,27.12,male,76,no,no,0,0,EF:30-50%,0,no poaf,Aalborg,0,2.64,no,NA,0,non-transfused,0,>2,0,cabgon,0,cabgon,non-transfused,>73,<=40
NA,0,yes,yes,no,31.28,male,76,no,no,0,0,EF:30-50%,0,poaf,Aalborg,0,NA,no,NA,0,non-transfused,0,NA,0,cabgoff,0,cabgoff,non-transfused,>73,<=40
NA,0,yes,no,no,26.53,male,71,no,no,0,0,EF:>50%,0,poaf,Aalborg,0,NA,no,NA,0,non-transfused,0,NA,0,cabgon,0,cabgon,non-transfused,67-73,<=40
NA,0,no,no,no,32.65,male,62,no,no,0,0,NA,0,no poaf,Aalborg,0,2.32,no,NA,0,non-transfused,0,>2,0,other,1,valve,non-transfused,61-66,<=40
NA,0,yes,no,yes,30.72,male,67,no,yes,0,0,EF:>50%,0,no poaf,Skejby,0,3.2,no,NA,0,non-transfused,0,>2,1,other,0,comb,non-transfused,67-73,<=40
NA,0,yes,yes,yes,32.08,male,77,yes,no,0,0,EF:30-50%,1,poaf,Skejby,0,2.31,no,NA,0,non-transfused,0,<=2,0,cabgon,0,cabgon,non-transfused,>73,<=40
NA,0,yes,no,no,31.67,male,57,no,no,0,0,EF:>50%,0,poaf,Aalborg,0,0.5,no,NA,0,non-transfused,0,<=2,0,cabgon,0,cabgon,non-transfused,<60,<=40
NA,0,yes,yes,no,23.67,male,52,no,no,0,0,EF:>50%,1,no poaf,Aalborg,0,0.88,no,NA,0,non-transfused,0,<=2,0,cabgon,0,cabgon,non-transfused,<60,<=40
NA,0,no,no,no,20.76,male,67,no,no,0,0,EF:>50%,0,no poaf,Skejby,0,0.91,no,NA,0,non-transfused,0,<=2,0,cabgoff,0,cabgoff,non-transfused,67-73,<=40
NA,0,yes,yes,no,29.05,male,75,no,no,0,0,EF:>50%,0,no poaf,Skejby,0,NA,no,NA,0,non-transfused,0,NA,0,cabgon,0,cabgon,non-transfused,>73,<=40
NA,0,yes,no,yes,29.36,female,70,no,no,0,0,EF:>50%,1,no poaf,Skejby,1,9.27,no,NA,0,non-transfused,0,>2,0,cabgon,0,cabgon,non-transfused,67-73,<=40
NA,0,yes,no,no,24.44,male,56,no,no,0,0,EF:>50%,0,no poaf,Aalborg,0,NA,no,NA,0,non-transfused,0,NA,0,cabgon,0,cabgon,non-transfused,<60,<=40
NA,0,yes,yes,no,23.88,male,76,no,no,0,0,EF:>50%,0,no poaf,Skejby,0,1.06,no,NA,0,non-transfused,0,<=2,0,cabgoff,0,cabgoff,non-transfused,>73,<=40
NA,0,no,no,no,29.63,male,28,no,no,0,0,EF:30-50%,0,no poaf,Skejby,0,1.31,no,NA,0,non-transfused,0,<=2,0,other,1,valve,non-transfused,<60,<=40
NA,0,no,yes,yes,28.04,male,60,no,no,0,0,EF:>50%,0,no poaf,Aalborg,0,0.69,no,NA,0,non-transfused,0,<=2,0,cabgon,0,cabgon,non-transfused,61-66,<=40
NA,0,yes,no,yes,39.14,female,79,no,no,0,0,NA,0,no poaf,Skejby,0,1.18,no,NA,0,non-transfused,0,<=2,0,cabgoff,0,cabgoff,non-transfused,>73,<=40
NA,0,no,yes,yes,24.22,male,74,no,no,0,0,EF:30-50%,1,no poaf,Aalborg,0,NA,no,NA,0,non-transfused,0,NA,0,cabgon,0,cabgon,non-transfused,>73,<=40
NA,0,yes,no,no,29.54,male,63,yes,no,0,0,EF:>50%,0,no poaf,Skejby,0,NA,no,NA,0,non-transfused,0,NA,0,cabgoff,0,cabgoff,non-transfused,61-66,<=40
NA,0,no,no,no,25.21,female,56,no,no,0,0,EF:<30%,0,no poaf,Skejby,0,12.47,no,NA,0,non-transfused,0,>2,0,other,1,valve,non-transfused,<60,<=40
NA,0,no,yes,no,24.84,female,73,yes,no,0,0,EF:>50%,0,no poaf,Skejby,0,NA,no,NA,0,non-transfused,0,NA,0,other,1,valve,non-transfused,67-73,<=40
NA,0,no,no,no,24.59,male,63,no,no,0,0,EF:>50%,0,poaf,Skejby,0,NA,no,NA,0,non-transfused,0,NA,0,other,1,valve,non-transfused,61-66,<=40
33,0,no,no,no,23.15,male,80,no,no,0,0,EF:<30%,0,no poaf,Aalborg,0,NA,yes,10.26666667,15,>=14 days,1,NA,0,other,1,valve,<14 days,>73,<=40
NA,0,no,no,yes,25.95,male,71,no,no,0,0,EF:30-50%,0,poaf,Aalborg,0,NA,no,NA,0,non-transfused,0,NA,0,other,1,valve,non-transfused,67-73,<=40
NA,0,yes,yes,no,23.31,male,60,no,no,0,0,EF:30-50%,1,no poaf,Aalborg,0,NA,no,NA,0,non-transfused,0,NA,0,cabgon,0,cabgon,non-transfused,61-66,<=40
NA,0,yes,yes,no,31.24,female,69,no,no,0,0,EF:>50%,0,no poaf,Skejby,0,NA,no,NA,0,non-transfused,0,NA,0,other,1,valve,non-transfused,67-73,<=40
NA,0,no,no,no,27.1,male,46,no,no,0,0,EF:>50%,0,no poaf,Skejby,NA,0.75,no,NA,0,non-transfused,0,<=2,0,other,1,valve,non-transfused,<60,<=40
NA,0,no,no,no,20.37,male,55,no,no,0,0,EF:>50%,0,no poaf,Skejby,0,NA,no,NA,0,non-transfused,0,NA,0,other,1,valve,non-transfused,<60,<=40
NA,0,yes,no,yes,24.07,male,69,no,no,0,0,NA,0,no poaf,Skejby,0,2.01,no,NA,0,non-transfused,0,>2,1,other,0,comb,non-transfused,67-73,<=40
4,0,yes,yes,yes,19.16,male,86,no,yes,1,0,EF:30-50%,1,poaf,Skejby,0,NA,yes,0.777777778,9,<14 days,0,NA,0,cabgoff,0,cabgoff,<14 days,>73,<=40
4,0,yes,no,yes,29.39,male,76,no,no,0,0,EF:30-50%,0,no poaf,Skejby,0,NA,yes,1,4,<14 days,0,NA,1,other,0,comb,<14 days,>73,<=40
NA,0,yes,no,yes,32.79,male,66,no,no,0,0,EF:30-50%,0,no poaf,Skejby,0,4.27,no,NA,0,non-transfused,0,>2,0,cabgoff,0,cabgoff,non-transfused,61-66,<=40
NA,0,yes,no,no,24.07,male,63,no,no,0,0,EF:>50%,0,no poaf,Skejby,0,NA,no,NA,0,non-transfused,0,NA,0,cabgoff,0,cabgoff,non-transfused,61-66,<=40
NA,0,no,yes,yes,26.14,female,69,no,no,0,0,EF:>50%,0,no poaf,Aalborg,0,1.45,no,NA,0,non-transfused,0,>2,0,other,1,valve,non-transfused,67-73,<=40
NA,0,no,yes,yes,29.74,male,76,yes,no,0,0,EF:>50%,0,poaf,Skejby,0,2.18,no,NA,0,non-transfused,0,>2,1,other,0,comb,non-transfused,>73,<=40
NA,0,no,no,no,24.91,female,79,no,no,0,0,EF:>50%,0,no poaf,Skejby,0,1.93,no,NA,0,non-transfused,0,>2,0,other,1,valve,non-transfused,>73,<=40
NA,0,yes,no,no,28.07,male,82,no,no,0,0,EF:>50%,1,poaf,Skejby,0,1.08,no,NA,0,non-transfused,0,<=2,0,cabgoff,0,cabgoff,non-transfused,>73,<=40
NA,0,yes,yes,yes,35.8,male,61,no,yes,0,0,EF:30-50%,0,no poaf,Aalborg,0,NA,no,NA,0,non-transfused,0,NA,0,cabgon,0,cabgon,non-transfused,61-66,<=40
NA,0,no,yes,no,21.2,female,48,no,no,0,0,EF:>50%,0,no poaf,Skejby,0,NA,no,NA,0,non-transfused,0,NA,0,other,1,valve,non-transfused,<60,<=40
31,0,no,no,no,46.8,female,62,yes,no,0,0,EF:<30%,1,no poaf,Aalborg,0,11.12,yes,31,1,>=14 days,0,<=2,0,cabgon,0,cabgon,>=14 days,61-66,>40
NA,0,yes,no,no,31.25,female,79,yes,yes,0,0,EF:>50%,0,poaf,Skejby,0,NA,no,NA,0,non-transfused,0,NA,0,other,1,valve,non-transfused,>73,<=40
NA,0,no,no,no,26.85,male,64,no,no,0,0,EF:>50%,0,no poaf,Skejby,0,0.56,no,NA,0,non-transfused,0,<=2,0,cabgon,0,cabgon,non-transfused,61-66,<=40
18,0,no,no,no,21.93,female,75,no,no,0,0,EF:>50%,0,poaf,Aalborg,0,NA,yes,4.375,8,>=14 days,0,NA,0,cabgon,0,cabgon,<14 days,>73,<=40
NA,0,yes,no,no,28.73,male,53,no,no,0,0,EF:>50%,0,no poaf,Skejby,0,NA,no,NA,0,non-transfused,0,NA,0,cabgoff,0,cabgoff,non-transfused,<60,<=40
NA,0,yes,yes,no,32.69,female,73,no,no,0,0,EF:30-50%,0,poaf,Aalborg,0,NA,no,NA,0,non-transfused,0,NA,0,cabgoff,0,cabgoff,non-transfused,67-73,<=40
NA,0,yes,no,no,28.09,male,67,no,no,0,0,EF:>50%,0,no poaf,Skejby,0,NA,no,NA,0,non-transfused,0,NA,0,cabgon,0,cabgon,non-transfused,67-73,<=40
NA,0,no,no,no,23.31,female,64,no,no,0,0,EF:30-50%,0,poaf,Skejby,0,3.68,no,NA,0,non-transfused,0,<=2,0,other,1,valve,non-transfused,61-66,<=40
NA,0,no,yes,no,25.99,male,61,no,no,0,0,EF:>50%,0,poaf,Skejby,0,NA,no,NA,0,non-transfused,0,NA,0,cabgoff,0,cabgoff,non-transfused,61-66,<=40
NA,0,yes,no,yes,16.98,male,72,no,no,0,0,EF:30-50%,1,no poaf,Aalborg,0,2.05,no,NA,0,non-transfused,0,<=2,0,cabgon,0,cabgon,non-transfused,67-73,<=40
6,0,yes,no,yes,25.28,male,75,no,no,0,0,EF:30-50%,1,poaf,Skejby,0,NA,yes,6,4,<14 days,0,NA,0,cabgon,0,cabgon,<14 days,>73,<=40
NA,0,no,no,yes,25.43,male,78,no,no,0,0,EF:>50%,0,poaf,Aalborg,0,NA,no,NA,0,non-transfused,0,NA,0,cabgon,0,cabgon,non-transfused,>73,<=40
NA,0,no,no,no,28.09,male,62,yes,no,0,0,EF:<30%,1,no poaf,Aalborg,0,NA,no,NA,0,non-transfused,0,NA,0,cabgon,0,cabgon,non-transfused,61-66,<=40
NA,0,no,no,no,29.41,male,66,no,no,0,0,EF:>50%,0,poaf,Aalborg,0,NA,no,NA,0,non-transfused,0,NA,1,other,0,comb,non-transfused,61-66,<=40
NA,0,no,no,yes,26.47,male,79,no,no,0,0,EF:30-50%,0,no poaf,Skejby,0,1.75,no,NA,0,non-transfused,0,<=2,0,cabgon,0,cabgon,non-transfused,>73,<=40
5,0,yes,no,yes,25.78,female,71,no,no,0,0,EF:30-50%,1,no poaf,Skejby,0,NA,yes,5,2,<14 days,0,NA,0,cabgoff,0,cabgoff,<14 days,67-73,<=40
NA,0,yes,no,no,31.41,male,57,yes,no,1,0,EF:30-50%,0,poaf,Skejby,0,NA,no,NA,0,non-transfused,0,NA,0,other,1,valve,non-transfused,<60,<=40
NA,0,yes,no,no,22.72,male,63,no,no,0,0,EF:>50%,0,no poaf,Aalborg,0,NA,no,NA,0,non-transfused,0,NA,0,cabgon,0,cabgon,non-transfused,61-66,<=40
NA,0,yes,yes,yes,27.76,male,71,no,no,0,0,NA,1,poaf,Skejby,0,1.63,no,NA,0,non-transfused,0,<=2,0,cabgon,0,cabgon,non-transfused,67-73,<=40
NA,0,yes,no,yes,26.78,male,70,no,no,0,0,EF:>50%,0,poaf,Skejby,0,NA,no,NA,0,non-transfused,0,NA,0,other,1,valve,non-transfused,67-73,<=40
13,0,yes,no,yes,26.64,male,67,no,no,0,0,EF:>50%,1,no poaf,Aalborg,0,NA,yes,13,6,<14 days,0,NA,0,cabgon,0,cabgon,<14 days,67-73,<=40
12,0,yes,yes,yes,27.76,male,74,no,yes,0,0,EF:30-50%,0,no poaf,Aalborg,0,5.42,yes,8.5,2,<14 days,0,>2,0,other,1,valve,<14 days,>73,<=40
NA,0,no,no,no,27.17,male,66,no,no,0,0,EF:>50%,0,no poaf,Skejby,0,NA,no,NA,0,non-transfused,0,NA,0,cabgon,0,cabgon,non-transfused,61-66,<=40
NA,0,yes,no,yes,24.84,male,68,no,no,0,0,EF:<30%,0,no poaf,Skejby,1,2.19,no,NA,0,non-transfused,0,<=2,0,cabgoff,0,cabgoff,non-transfused,67-73,<=40
NA,0,yes,no,yes,34.6,male,60,no,no,0,0,EF:>50%,0,no poaf,Skejby,0,0.5,no,NA,0,non-transfused,0,<=2,0,cabgon,0,cabgon,non-transfused,61-66,<=40
NA,0,no,no,yes,25.26,male,73,no,no,0,0,EF:30-50%,0,no poaf,Skejby,0,NA,no,NA,0,non-transfused,0,NA,0,cabgon,0,cabgon,non-transfused,67-73,<=40
NA,0,no,yes,no,25.15,female,83,yes,no,0,1,EF:>50%,0,no poaf,Aalborg,0,NA,no,NA,0,non-transfused,0,NA,0,other,1,valve,non-transfused,>73,<=40
NA,0,yes,no,yes,35.89,male,48,no,no,0,0,EF:30-50%,1,no poaf,Skejby,0,NA,no,NA,0,non-transfused,0,NA,0,cabgoff,0,cabgoff,non-transfused,<60,<=40
NA,0,yes,no,yes,32.28,male,69,no,no,0,0,EF:>50%,0,no poaf,Skejby,0,0.97,no,NA,0,non-transfused,0,<=2,0,cabgon,0,cabgon,non-transfused,67-73,<=40
NA,0,yes,no,no,29.41,male,37,no,no,0,0,EF:30-50%,0,no poaf,Skejby,0,NA,no,NA,0,non-transfused,0,NA,0,cabgon,0,cabgon,non-transfused,<60,<=40
NA,0,no,yes,yes,33.3,female,68,no,no,0,0,NA,0,poaf,Skejby,0,NA,no,NA,0,non-transfused,0,NA,0,other,1,valve,non-transfused,67-73,<=40
7,0,yes,yes,yes,25.46,female,73,yes,no,0,0,EF:>50%,0,no poaf,Skejby,0,NA,yes,2.333333333,3,<14 days,0,NA,0,cabgoff,0,cabgoff,<14 days,67-73,<=40
NA,0,yes,no,yes,33.35,male,69,no,no,0,NA,EF:30-50%,1,no poaf,Aalborg,0,1.4,no,NA,0,non-transfused,0,<=2,0,cabgoff,0,cabgoff,non-transfused,67-73,<=40
NA,0,yes,no,no,24.22,male,52,no,no,0,0,EF:>50%,0,no poaf,Skejby,0,NA,no,NA,0,non-transfused,0,NA,0,cabgoff,0,cabgoff,non-transfused,<60,<=40
NA,0,yes,no,no,24.16,male,54,no,no,0,0,EF:>50%,1,no poaf,Skejby,0,0.58,no,NA,0,non-transfused,0,<=2,0,cabgoff,0,cabgoff,non-transfused,<60,<=40
NA,0,no,no,yes,30.61,male,48,no,no,0,0,EF:30-50%,0,no poaf,Skejby,0,0.68,no,NA,0,non-transfused,0,<=2,0,cabgon,0,cabgon,non-transfused,<60,<=40
5,0,no,no,no,24.02,female,74,no,no,0,0,EF:>50%,0,poaf,Skejby,0,3.58,yes,5,2,<14 days,0,<=2,1,other,0,comb,<14 days,>73,<=40
6,0,no,no,no,28.37,female,71,no,no,0,0,EF:>50%,0,no poaf,Skejby,0,NA,yes,6,4,<14 days,0,NA,0,other,1,valve,<14 days,67-73,<=40
3,0,yes,no,no,19.1,female,74,no,no,0,0,EF:>50%,0,poaf,Skejby,0,NA,yes,0.75,4,<14 days,0,NA,0,other,1,valve,<14 days,>73,<=40
NA,0,no,no,no,25.16,female,25,no,no,0,0,EF:>50%,0,poaf,Skejby,0,1.44,no,NA,0,non-transfused,0,>2,0,other,1,valve,non-transfused,<60,<=40
NA,0,yes,no,yes,22.65,male,78,no,no,0,0,EF:<30%,0,no poaf,Skejby,0,NA,no,NA,0,non-transfused,0,NA,1,other,0,comb,non-transfused,>73,<=40
NA,0,yes,yes,yes,31.89,male,63,no,no,0,0,EF:>50%,0,no poaf,Aalborg,0,NA,no,NA,0,non-transfused,0,NA,1,other,0,comb,non-transfused,61-66,<=40
NA,0,yes,yes,no,27.77,male,68,yes,no,0,0,EF:30-50%,0,no poaf,Skejby,NA,3.72,no,NA,0,non-transfused,0,<=2,0,other,1,valve,non-transfused,67-73,<=40
NA,0,no,no,no,23.14,female,77,no,no,0,0,EF:30-50%,0,poaf,Skejby,0,2.48,no,NA,0,non-transfused,0,>2,0,other,1,valve,non-transfused,>73,<=40
5,0,yes,no,no,24,female,79,no,no,0,0,EF:>50%,0,poaf,Skejby,0,NA,yes,5,5,<14 days,0,NA,0,other,1,valve,<14 days,>73,<=40
NA,0,no,no,no,25.96,male,60,no,no,0,0,EF:>50%,0,no poaf,Aalborg,0,0.86,no,NA,0,non-transfused,0,<=2,0,cabgon,0,cabgon,non-transfused,61-66,<=40
NA,0,no,no,yes,24.57,male,72,no,no,0,0,EF:>50%,0,no poaf,Aalborg,1,1,no,NA,0,non-transfused,0,<=2,0,cabgon,0,cabgon,non-transfused,67-73,<=40
NA,0,no,no,no,30.8,male,73,no,no,0,0,EF:>50%,NA,no poaf,Aalborg,0,1.09,no,NA,0,non-transfused,0,<=2,0,other,1,valve,non-transfused,67-73,<=40
NA,0,yes,yes,yes,26.6,male,53,no,no,0,0,NA,0,no poaf,Skejby,0,0.86,no,NA,0,non-transfused,0,<=2,0,other,1,valve,non-transfused,<60,<=40
NA,0,yes,no,yes,37.04,male,72,no,no,0,0,EF:>50%,0,poaf,Skejby,0,0.78,no,NA,0,non-transfused,0,<=2,0,other,1,valve,non-transfused,67-73,<=40
NA,0,yes,yes,yes,30.86,female,72,no,no,0,0,EF:>50%,0,no poaf,Skejby,0,1.17,no,NA,0,non-transfused,0,>2,0,cabgoff,0,cabgoff,non-transfused,67-73,<=40
8,0,yes,no,no,24.16,female,57,no,no,0,0,EF:<30%,0,no poaf,Skejby,0,37.13,yes,8,2,<14 days,0,>2,0,other,1,valve,<14 days,<60,<=40
NA,0,yes,no,yes,23.89,male,61,no,no,0,0,NA,1,no poaf,Aalborg,0,0.9,no,NA,0,non-transfused,0,<=2,0,cabgon,0,cabgon,non-transfused,61-66,<=40
NA,0,yes,no,no,31.59,male,61,no,no,0,0,EF:>50%,1,no poaf,Skejby,0,NA,no,NA,0,non-transfused,0,NA,0,cabgoff,0,cabgoff,non-transfused,61-66,<=40
NA,0,no,yes,yes,31.56,male,74,no,no,0,0,EF:>50%,0,no poaf,Skejby,0,NA,no,NA,0,non-transfused,0,NA,0,cabgoff,0,cabgoff,non-transfused,>73,<=40
16,0,no,yes,yes,30.45,male,62,yes,yes,0,0,EF:>50%,1,no poaf,Skejby,0,3.09,yes,15.33333333,3,>=14 days,0,>2,0,cabgon,0,cabgon,>=14 days,61-66,<=40
NA,0,yes,yes,no,34.77,female,55,no,no,0,0,EF:>50%,1,no poaf,Aalborg,0,NA,no,NA,0,non-transfused,0,NA,0,cabgon,0,cabgon,non-transfused,<60,<=40
NA,0,no,no,no,28.73,male,58,no,no,0,0,EF:>50%,0,poaf,Skejby,0,2.17,no,NA,0,non-transfused,0,<=2,0,other,1,valve,non-transfused,<60,<=40
14,0,no,no,yes,23.88,male,47,no,no,0,0,EF:>50%,0,no poaf,Skejby,0,0.75,yes,13.75,4,>=14 days,0,<=2,0,cabgoff,0,cabgoff,<14 days,<60,<=40
NA,0,yes,no,yes,29.73,male,72,no,no,0,0,EF:<30%,0,no poaf,Skejby,0,2.33,no,NA,0,non-transfused,0,<=2,0,cabgoff,0,cabgoff,non-transfused,67-73,<=40
27,0,yes,no,no,27.68,male,73,no,no,1,0,NA,0,no poaf,Aalborg,0,7,yes,5.972972973,37,>=14 days,1,>2,0,other,1,valve,<14 days,67-73,<=40
NA,0,yes,no,no,25,male,60,no,no,0,0,EF:>50%,0,no poaf,Skejby,0,NA,no,NA,0,non-transfused,0,NA,0,cabgon,0,cabgon,non-transfused,61-66,<=40
NA,0,yes,no,no,31.56,male,64,no,no,0,0,EF:30-50%,1,no poaf,Aalborg,0,NA,no,NA,0,non-transfused,0,NA,0,cabgon,0,cabgon,non-transfused,61-66,<=40
NA,0,yes,yes,no,34.88,male,61,no,no,0,0,EF:>50%,0,no poaf,Aalborg,0,0.51,no,NA,0,non-transfused,0,<=2,0,cabgon,0,cabgon,non-transfused,61-66,<=40
NA,0,yes,yes,no,27.76,male,83,no,no,0,0,EF:>50%,0,poaf,Aalborg,0,1.44,no,NA,0,non-transfused,0,<=2,1,other,0,comb,non-transfused,>73,<=40
NA,0,no,no,yes,36.82,male,23,no,no,0,0,EF:>50%,0,no poaf,Skejby,0,NA,no,NA,0,non-transfused,0,NA,0,other,1,valve,non-transfused,<60,<=40
NA,0,no,no,no,23.89,male,55,no,no,0,0,EF:>50%,0,no poaf,Skejby,0,NA,no,NA,0,non-transfused,0,NA,0,cabgoff,0,cabgoff,non-transfused,<60,<=40
NA,0,no,no,no,30.49,female,47,no,no,0,0,EF:>50%,0,no poaf,Skejby,0,NA,no,NA,0,non-transfused,0,NA,0,other,1,valve,non-transfused,<60,<=40
NA,0,no,no,no,24.66,male,72,no,no,0,0,EF:>50%,0,no poaf,Skejby,NA,1.06,no,NA,0,non-transfused,0,<=2,0,other,1,valve,non-transfused,67-73,<=40
NA,0,no,no,no,26.45,male,62,no,no,0,0,EF:>50%,0,no poaf,Skejby,0,0.59,no,NA,0,non-transfused,0,<=2,0,cabgoff,0,cabgoff,non-transfused,61-66,<=40
NA,0,yes,yes,yes,23.46,male,47,no,no,0,0,EF:30-50%,0,no poaf,Skejby,0,0.68,no,NA,0,non-transfused,0,<=2,0,cabgon,0,cabgon,non-transfused,<60,<=40
NA,0,no,yes,yes,23.46,male,58,no,no,0,0,EF:<30%,0,no poaf,Skejby,0,NA,no,NA,0,non-transfused,0,NA,0,cabgon,0,cabgon,non-transfused,<60,<=40
NA,0,yes,no,no,28.08,male,65,no,no,0,0,EF:30-50%,0,no poaf,Skejby,0,0.87,no,NA,0,non-transfused,0,<=2,0,cabgon,0,cabgon,non-transfused,61-66,<=40
8,1,yes,no,yes,26.12,male,62,yes,no,0,1,EF:>50%,0,no poaf,Skejby,0,NA,yes,8,2,<14 days,0,NA,1,other,0,comb,<14 days,61-66,<=40
NA,0,no,no,no,24.11,male,64,no,no,0,0,EF:>50%,0,poaf,Skejby,0,1.75,no,NA,0,non-transfused,0,>2,0,other,1,valve,non-transfused,61-66,<=40
NA,0,yes,no,no,24.15,male,70,no,no,0,0,EF:30-50%,1,poaf,Skejby,0,2.16,no,NA,0,non-transfused,0,<=2,0,cabgoff,0,cabgoff,non-transfused,67-73,<=40
NA,0,yes,yes,yes,27.76,male,70,no,no,0,0,EF:>50%,1,no poaf,Skejby,0,0.77,no,NA,0,non-transfused,0,<=2,0,cabgon,0,cabgon,non-transfused,67-73,<=40
NA,0,no,no,no,24.97,female,41,no,no,0,0,EF:>50%,1,no poaf,Skejby,0,NA,no,NA,0,non-transfused,0,NA,0,cabgoff,0,cabgoff,non-transfused,<60,<=40
NA,0,no,yes,no,29.7,male,43,no,no,0,0,EF:>50%,0,no poaf,Aalborg,0,NA,no,NA,0,non-transfused,0,NA,0,other,1,valve,non-transfused,<60,<=40
NA,0,yes,no,yes,26.84,male,67,no,no,0,0,EF:30-50%,0,no poaf,Skejby,0,0.92,no,NA,0,non-transfused,0,<=2,0,cabgoff,0,cabgoff,non-transfused,67-73,<=40
NA,0,yes,no,yes,24.49,male,67,yes,no,0,0,EF:30-50%,0,no poaf,Skejby,0,1.73,no,NA,0,non-transfused,0,<=2,1,other,0,comb,non-transfused,67-73,<=40
NA,0,yes,no,no,22.06,female,71,no,no,0,0,EF:>50%,0,poaf,Skejby,0,NA,no,NA,0,non-transfused,0,NA,0,cabgon,0,cabgon,non-transfused,67-73,<=40
NA,0,yes,no,yes,30.42,male,70,no,no,0,0,EF:>50%,0,poaf,Skejby,0,NA,no,NA,0,non-transfused,0,NA,0,cabgoff,0,cabgoff,non-transfused,67-73,<=40
NA,0,no,yes,yes,22.27,male,62,no,no,0,0,EF:30-50%,0,no poaf,Skejby,0,NA,no,NA,0,non-transfused,0,NA,0,cabgon,0,cabgon,non-transfused,61-66,<=40
NA,0,yes,yes,yes,32.03,female,76,no,no,0,0,EF:>50%,0,poaf,Aalborg,0,NA,no,NA,0,non-transfused,0,NA,0,cabgoff,0,cabgoff,non-transfused,>73,<=40
NA,0,no,no,no,31.89,male,70,no,no,0,0,EF:>50%,0,no poaf,Skejby,0,0.91,no,NA,0,non-transfused,0,<=2,0,other,1,valve,non-transfused,67-73,<=40
NA,0,yes,no,no,24.52,female,51,no,no,0,0,EF:>50%,0,no poaf,Skejby,NA,0.93,no,NA,0,non-transfused,0,<=2,0,cabgon,0,cabgon,non-transfused,<60,<=40
NA,0,yes,no,yes,22.77,male,73,no,no,0,0,EF:>50%,1,no poaf,Skejby,0,2.17,no,NA,0,non-transfused,0,<=2,0,cabgon,0,cabgon,non-transfused,67-73,<=40
NA,0,yes,no,yes,34.29,male,48,no,no,0,0,EF:>50%,1,no poaf,Skejby,0,NA,no,NA,0,non-transfused,0,NA,0,cabgoff,0,cabgoff,non-transfused,<60,<=40
NA,0,no,no,no,24.49,male,70,no,no,0,0,EF:30-50%,0,no poaf,Aalborg,0,2.25,no,NA,0,non-transfused,0,>2,0,other,1,valve,non-transfused,67-73,<=40
NA,0,yes,no,no,25.82,male,79,yes,no,0,0,EF:>50%,0,no poaf,Aalborg,0,NA,no,NA,0,non-transfused,0,NA,0,cabgon,0,cabgon,non-transfused,>73,<=40
NA,0,no,no,yes,22.31,female,76,yes,no,0,0,EF:30-50%,0,poaf,Skejby,0,11.1,no,NA,0,non-transfused,0,<=2,1,other,0,comb,non-transfused,>73,<=40
NA,0,no,no,no,23.81,female,65,no,yes,0,0,EF:>50%,1,no poaf,Aalborg,0,NA,no,NA,0,non-transfused,0,NA,0,cabgon,0,cabgon,non-transfused,61-66,<=40
24,0,no,yes,yes,25.65,male,69,no,no,0,0,EF:30-50%,1,no poaf,Aalborg,0,1.02,yes,24,1,>=14 days,0,<=2,0,cabgon,0,cabgon,>=14 days,67-73,<=40
24,0,yes,no,no,25.31,male,63,no,no,0,0,EF:30-50%,0,poaf,Skejby,0,3.74,yes,8.285714286,14,>=14 days,0,>2,1,other,0,comb,<14 days,61-66,<=40
24,0,no,no,no,36.33,male,53,no,no,0,0,EF:30-50%,1,poaf,Skejby,0,37.82,yes,9.75,4,>=14 days,0,>2,1,other,0,comb,<14 days,<60,<=40
34,0,yes,yes,no,29.97,female,76,no,no,0,0,EF:>50%,0,poaf,Aalborg,0,3.88,yes,33.5,2,>=14 days,0,<=2,1,other,0,comb,>=14 days,>73,<=40
NA,0,no,no,yes,26.51,male,52,no,no,0,0,EF:>50%,0,no poaf,Skejby,0,0.5,no,NA,0,non-transfused,0,<=2,0,other,1,valve,non-transfused,<60,<=40
NA,0,yes,no,yes,29.39,male,71,no,no,0,0,EF:<30%,1,poaf,Skejby,0,2.98,no,NA,0,non-transfused,0,<=2,0,cabgon,0,cabgon,non-transfused,67-73,<=40
NA,0,yes,no,no,27.77,male,71,no,no,0,0,EF:>50%,0,poaf,Skejby,0,1.02,no,NA,0,non-transfused,0,<=2,0,cabgoff,0,cabgoff,non-transfused,67-73,<=40
NA,0,yes,no,yes,26.51,male,78,no,no,0,0,NA,0,no poaf,Skejby,0,3.68,no,NA,0,non-transfused,0,<=2,1,other,0,comb,non-transfused,>73,<=40
NA,0,yes,no,no,28.06,male,69,no,yes,0,0,EF:>50%,0,no poaf,Skejby,0,NA,no,NA,0,non-transfused,0,NA,0,cabgon,0,cabgon,non-transfused,67-73,<=40
NA,0,yes,yes,no,28.26,male,79,no,no,0,0,EF:>50%,0,no poaf,Aalborg,0,NA,no,NA,0,non-transfused,0,NA,0,cabgon,0,cabgon,non-transfused,>73,<=40
22,0,yes,no,no,25.54,male,76,no,yes,0,0,EF:>50%,1,poaf,Aalborg,0,NA,yes,14.66666667,6,>=14 days,0,NA,0,cabgoff,0,cabgoff,>=14 days,>73,<=40
NA,0,yes,no,yes,27.76,male,63,no,no,0,0,EF:30-50%,1,no poaf,Skejby,0,1.58,no,NA,0,non-transfused,0,>2,0,cabgoff,0,cabgoff,non-transfused,61-66,<=40
NA,0,no,no,no,22.23,male,83,no,no,0,0,EF:>50%,1,no poaf,Skejby,0,NA,no,NA,0,non-transfused,0,NA,0,cabgon,0,cabgon,non-transfused,>73,<=40
NA,0,no,yes,yes,27.82,female,72,no,no,0,0,EF:>50%,0,poaf,Aalborg,0,NA,no,NA,0,non-transfused,0,NA,0,cabgoff,0,cabgoff,non-transfused,67-73,<=40
NA,0,yes,no,yes,27.78,male,53,no,no,0,0,EF:30-50%,1,no poaf,Skejby,0,NA,no,NA,0,non-transfused,0,NA,0,cabgon,0,cabgon,non-transfused,<60,<=40
NA,0,no,no,no,25.62,male,45,no,no,0,0,EF:>50%,0,no poaf,Aalborg,0,0.5,no,NA,0,non-transfused,0,<=2,0,cabgoff,0,cabgoff,non-transfused,<60,<=40
8,0,no,no,yes,32.04,female,83,no,no,0,0,EF:>50%,0,poaf,Aalborg,0,NA,yes,2.285714286,7,<14 days,0,NA,1,other,0,comb,<14 days,>73,<=40
NA,0,yes,no,no,22.78,male,59,no,no,0,0,EF:>50%,1,no poaf,Aalborg,0,NA,no,NA,0,non-transfused,0,NA,0,cabgon,0,cabgon,non-transfused,<60,<=40
NA,0,yes,no,yes,30.9,male,64,no,no,0,0,EF:>50%,0,no poaf,Skejby,0,0.56,no,NA,0,non-transfused,0,<=2,0,cabgon,0,cabgon,non-transfused,61-66,<=40
NA,0,no,no,yes,25.73,male,30,no,yes,0,0,EF:<30%,1,no poaf,Aalborg,0,17.8,no,NA,0,non-transfused,0,>2,0,cabgon,0,cabgon,non-transfused,<60,<=40
NA,0,no,no,no,23.08,male,57,no,no,0,0,EF:>50%,0,no poaf,Skejby,0,0.5,no,NA,0,non-transfused,0,<=2,0,other,1,valve,non-transfused,<60,<=40
NA,0,yes,no,no,26.37,female,63,no,no,0,0,EF:>50%,0,no poaf,Skejby,0,0.68,no,NA,0,non-transfused,0,<=2,0,other,1,valve,non-transfused,61-66,<=40
NA,0,yes,no,yes,33.08,male,55,no,no,0,0,EF:>50%,1,no poaf,Aalborg,1,1.13,no,NA,0,non-transfused,0,<=2,0,cabgon,0,cabgon,non-transfused,<60,<=40
NA,0,yes,yes,yes,36.57,male,66,no,no,0,0,EF:>50%,0,no poaf,Aalborg,0,NA,no,NA,0,non-transfused,0,NA,0,cabgon,0,cabgon,non-transfused,61-66,<=40
27,0,no,no,yes,31.64,female,74,no,no,0,0,EF:>50%,0,no poaf,Skejby,0,NA,yes,6.833333333,6,>=14 days,0,NA,0,other,1,valve,<14 days,>73,<=40
NA,0,no,no,no,26.53,female,36,no,no,0,0,EF:>50%,0,no poaf,Aalborg,0,2.49,no,NA,0,non-transfused,0,<=2,0,other,1,valve,non-transfused,<60,<=40
NA,0,yes,no,yes,30.12,female,79,no,no,0,0,EF:>50%,0,poaf,Aalborg,0,1.6,no,NA,0,non-transfused,0,<=2,0,other,1,valve,non-transfused,>73,<=40
NA,0,yes,yes,yes,31.46,male,64,no,no,0,0,EF:>50%,0,no poaf,Skejby,0,NA,no,NA,0,non-transfused,0,NA,0,cabgon,0,cabgon,non-transfused,61-66,<=40
7,0,no,yes,yes,25.39,female,81,no,no,0,0,EF:>50%,1,no poaf,Skejby,0,NA,yes,7,2,<14 days,0,NA,0,cabgon,0,cabgon,<14 days,>73,<=40
NA,0,yes,no,no,23.62,female,79,no,no,0,0,EF:>50%,0,poaf,Skejby,0,NA,no,NA,0,non-transfused,0,NA,0,cabgoff,0,cabgoff,non-transfused,>73,<=40
NA,0,no,yes,no,21.72,male,69,no,no,0,0,EF:>50%,0,no poaf,Skejby,NA,0.72,no,NA,0,non-transfused,0,<=2,0,cabgoff,0,cabgoff,non-transfused,67-73,<=40
NA,0,yes,no,no,27.78,male,69,yes,no,0,0,EF:30-50%,1,poaf,Skejby,0,1.85,no,NA,0,non-transfused,0,<=2,0,cabgon,0,cabgon,non-transfused,67-73,<=40
NA,0,yes,no,no,24.15,male,64,no,no,0,0,EF:>50%,0,no poaf,Skejby,0,0.56,no,NA,0,non-transfused,0,<=2,0,cabgon,0,cabgon,non-transfused,61-66,<=40
NA,0,yes,no,no,22.49,male,77,no,no,0,0,EF:>50%,0,no poaf,Skejby,0,NA,no,NA,0,non-transfused,0,NA,0,other,1,valve,non-transfused,>73,<=40
NA,0,no,no,yes,25.31,male,66,no,no,0,0,EF:>50%,0,no poaf,Skejby,0,NA,no,NA,0,non-transfused,0,NA,0,cabgoff,0,cabgoff,non-transfused,61-66,<=40
NA,0,yes,yes,no,24.54,male,64,no,no,0,0,EF:30-50%,0,no poaf,Aalborg,0,NA,no,NA,0,non-transfused,0,NA,0,cabgon,0,cabgon,non-transfused,61-66,<=40
NA,0,yes,yes,yes,27.31,male,62,no,no,0,0,EF:>50%,0,no poaf,Aalborg,0,NA,no,NA,0,non-transfused,0,NA,0,cabgoff,0,cabgoff,non-transfused,61-66,<=40
NA,0,no,yes,no,22.65,male,71,no,no,0,0,EF:>50%,0,no poaf,Skejby,0,1.03,no,NA,0,non-transfused,0,<=2,0,other,1,valve,non-transfused,67-73,<=40
NA,0,yes,no,no,26.88,male,66,no,no,0,0,EF:>50%,0,no poaf,Skejby,0,0.9,no,NA,0,non-transfused,0,<=2,0,cabgon,0,cabgon,non-transfused,61-66,<=40
NA,0,yes,no,no,26.35,female,59,no,no,0,0,EF:>50%,0,poaf,Skejby,0,1.12,no,NA,0,non-transfused,0,>2,0,cabgoff,0,cabgoff,non-transfused,<60,<=40
NA,0,yes,yes,yes,33.41,male,72,no,no,0,0,EF:30-50%,1,no poaf,Aalborg,0,NA,no,NA,0,non-transfused,0,NA,0,cabgoff,0,cabgoff,non-transfused,67-73,<=40
NA,0,yes,yes,yes,28.36,male,58,no,yes,0,0,EF:>50%,0,no poaf,Skejby,0,NA,no,NA,0,non-transfused,0,NA,0,cabgoff,0,cabgoff,non-transfused,<60,<=40
NA,0,yes,yes,yes,28.88,male,64,no,no,0,0,EF:>50%,0,no poaf,Skejby,0,0.62,no,NA,0,non-transfused,0,<=2,0,cabgoff,0,cabgoff,non-transfused,61-66,<=40
NA,0,no,no,no,27.77,male,74,no,no,0,0,EF:>50%,0,no poaf,Aalborg,0,1.01,no,NA,0,non-transfused,0,<=2,0,other,1,valve,non-transfused,>73,<=40
NA,0,yes,no,no,34.72,male,53,no,no,0,0,EF:>50%,0,no poaf,Skejby,0,0.67,no,NA,0,non-transfused,0,>2,0,cabgon,0,cabgon,non-transfused,<60,<=40
NA,0,no,no,no,32.04,male,65,no,no,0,0,EF:>50%,0,no poaf,Skejby,0,NA,no,NA,0,non-transfused,0,NA,0,cabgon,0,cabgon,non-transfused,61-66,<=40
3,0,no,no,no,27.77,female,78,yes,no,0,0,EF:>50%,0,no poaf,Skejby,0,NA,yes,1.285714286,14,<14 days,0,NA,1,other,0,comb,<14 days,>73,<=40
NA,0,yes,yes,yes,26.37,female,70,no,no,0,0,EF:>50%,0,no poaf,Aalborg,0,NA,no,NA,0,non-transfused,0,NA,1,other,0,comb,non-transfused,67-73,<=40
19,0,yes,yes,no,26.81,female,81,no,no,0,0,EF:>50%,1,no poaf,Aalborg,0,1.76,yes,16,2,>=14 days,0,<=2,0,cabgon,0,cabgon,>=14 days,>73,<=40
NA,0,no,no,yes,34.37,female,70,no,no,0,0,EF:>50%,0,poaf,Aalborg,0,1.11,no,NA,0,non-transfused,0,>2,0,other,1,valve,non-transfused,67-73,<=40
NA,0,no,no,no,22.21,male,77,no,no,0,0,EF:>50%,0,no poaf,Aalborg,0,NA,no,NA,0,non-transfused,0,NA,0,other,1,valve,non-transfused,>73,<=40
25,0,no,no,yes,25.18,male,80,no,no,0,0,EF:>50%,0,poaf,Skejby,0,2.05,yes,25,1,>=14 days,0,<=2,0,cabgoff,0,cabgoff,>=14 days,>73,<=40
32,0,no,no,yes,25.4,female,78,no,no,0,0,EF:>50%,0,no poaf,Skejby,0,NA,yes,18.66666667,3,>=14 days,0,NA,0,other,1,valve,>=14 days,>73,<=40
14,0,yes,no,yes,29.68,male,71,no,no,0,0,NA,1,poaf,Aalborg,0,1.47,yes,14,3,>=14 days,0,<=2,0,cabgoff,0,cabgoff,>=14 days,67-73,<=40
NA,0,yes,no,no,27.18,female,76,no,no,0,0,EF:>50%,0,poaf,Skejby,0,1.46,no,NA,0,non-transfused,0,<=2,0,cabgoff,0,cabgoff,non-transfused,>73,<=40
NA,0,yes,no,yes,28.09,female,78,no,no,0,0,EF:>50%,0,no poaf,Skejby,0,1.03,no,NA,0,non-transfused,0,<=2,0,cabgoff,0,cabgoff,non-transfused,>73,<=40
NA,0,no,no,yes,29.01,male,58,no,no,0,0,EF:>50%,0,no poaf,Aalborg,0,NA,no,NA,0,non-transfused,0,NA,0,other,1,valve,non-transfused,<60,<=40
NA,0,no,no,no,33.91,male,70,no,no,0,0,EF:>50%,0,no poaf,Skejby,1,1.41,no,NA,0,non-transfused,0,<=2,0,cabgoff,0,cabgoff,non-transfused,67-73,<=40
NA,0,yes,yes,yes,28.73,male,73,no,no,0,0,EF:>50%,0,poaf,Aalborg,0,NA,no,NA,0,non-transfused,0,NA,0,other,1,valve,non-transfused,67-73,<=40
NA,0,yes,no,no,31.31,male,64,no,no,0,0,EF:>50%,0,no poaf,Skejby,0,0.56,no,NA,0,non-transfused,0,<=2,0,cabgon,0,cabgon,non-transfused,61-66,<=40
NA,0,no,no,no,24.69,male,52,no,no,1,0,EF:>50%,0,no poaf,Skejby,0,NA,no,NA,0,non-transfused,0,NA,0,other,1,valve,non-transfused,<60,<=40
NA,0,yes,no,yes,24.17,female,76,no,no,0,0,EF:>50%,0,no poaf,Skejby,1,2.47,no,NA,0,non-transfused,0,<=2,0,cabgon,0,cabgon,non-transfused,>73,<=40
NA,0,yes,no,no,28.09,male,32,no,no,0,0,EF:>50%,0,no poaf,Skejby,0,NA,no,NA,0,non-transfused,0,NA,0,cabgon,0,cabgon,non-transfused,<60,<=40
8,0,yes,no,yes,30.48,female,81,no,no,0,0,EF:>50%,0,no poaf,Skejby,0,11.62,yes,8,1,<14 days,0,>2,0,other,1,valve,<14 days,>73,<=40
NA,0,yes,yes,yes,29.91,male,72,no,no,0,0,EF:>50%,0,no poaf,Skejby,0,NA,no,NA,0,non-transfused,0,NA,1,other,0,comb,non-transfused,67-73,<=40
NA,0,yes,yes,yes,23.8,female,83,no,no,0,0,NA,0,no poaf,Aalborg,0,NA,no,NA,0,non-transfused,0,NA,0,other,1,valve,non-transfused,>73,<=40
11,0,no,yes,no,24.49,male,69,no,no,0,0,EF:>50%,0,no poaf,Aalborg,0,NA,yes,2.4,5,<14 days,0,NA,1,other,0,comb,<14 days,67-73,<=40
30,0,yes,no,yes,30.49,male,72,yes,yes,0,0,EF:>50%,0,poaf,Skejby,0,2.6,yes,30,1,>=14 days,0,>2,0,cabgoff,0,cabgoff,>=14 days,67-73,<=40
NA,0,no,no,no,25.65,male,83,no,no,0,0,EF:>50%,1,no poaf,Skejby,0,NA,no,NA,0,non-transfused,0,NA,0,cabgon,0,cabgon,non-transfused,>73,<=40
NA,0,yes,no,yes,31.25,male,75,no,no,0,0,EF:>50%,0,no poaf,Skejby,0,1.15,no,NA,0,non-transfused,0,<=2,0,cabgon,0,cabgon,non-transfused,>73,<=40
NA,0,no,no,no,28.91,male,63,no,no,0,0,EF:>50%,0,no poaf,Skejby,0,NA,no,NA,0,non-transfused,0,NA,0,cabgoff,0,cabgoff,non-transfused,61-66,<=40
NA,0,yes,no,yes,18.22,male,59,no,no,0,0,EF:30-50%,0,no poaf,Skejby,0,NA,no,NA,0,non-transfused,0,NA,0,cabgon,0,cabgon,non-transfused,<60,<=40
11,0,yes,no,no,23.77,male,71,no,no,0,0,EF:>50%,0,no poaf,Skejby,0,NA,yes,1,11,<14 days,0,NA,0,other,1,valve,<14 days,67-73,<=40
NA,0,yes,no,yes,28.41,male,84,no,no,0,NA,NA,0,no poaf,Skejby,NA,1.88,no,NA,0,non-transfused,0,<=2,1,other,0,comb,non-transfused,>73,<=40
NA,0,yes,no,no,32.1,male,49,no,no,0,0,EF:>50%,1,no poaf,Skejby,0,1.12,no,NA,0,non-transfused,0,<=2,1,other,0,comb,non-transfused,<60,<=40
NA,0,yes,no,no,27.77,male,60,no,no,0,0,EF:>50%,0,poaf,Skejby,0,NA,no,NA,0,non-transfused,0,NA,0,cabgon,0,cabgon,non-transfused,61-66,<=40
16,0,yes,no,no,24.53,female,64,no,no,0,0,EF:>50%,1,no poaf,Skejby,0,2.1,yes,16,3,>=14 days,0,<=2,0,cabgon,0,cabgon,>=14 days,61-66,<=40
NA,0,no,no,no,21.8,male,50,no,no,NA,0,EF:>50%,0,no poaf,Skejby,0,0.55,no,NA,0,non-transfused,0,<=2,0,cabgon,0,cabgon,non-transfused,<60,<=40
NA,0,yes,no,no,29.17,male,57,no,no,0,0,EF:30-50%,0,no poaf,Skejby,0,0.76,no,NA,0,non-transfused,0,<=2,0,cabgoff,0,cabgoff,non-transfused,<60,<=40
29,0,yes,no,yes,23.08,male,77,no,no,0,0,EF:30-50%,1,no poaf,Aalborg,0,2.98,yes,29,1,>=14 days,0,<=2,0,cabgon,0,cabgon,>=14 days,>73,<=40
NA,0,yes,no,no,23.03,male,68,no,no,0,0,EF:30-50%,0,no poaf,Aalborg,0,NA,no,NA,0,non-transfused,0,NA,0,cabgoff,0,cabgoff,non-transfused,67-73,<=40
NA,0,yes,no,no,22.6,male,73,no,no,0,0,EF:>50%,0,no poaf,Skejby,0,1.08,no,NA,0,non-transfused,0,<=2,0,cabgon,0,cabgon,non-transfused,67-73,<=40
NA,0,yes,no,no,24.42,male,58,no,no,0,0,EF:>50%,1,no poaf,Skejby,1,0.83,no,NA,0,non-transfused,0,<=2,0,cabgoff,0,cabgoff,non-transfused,<60,<=40
17,0,no,no,yes,21.45,female,71,yes,no,0,0,EF:>50%,0,poaf,Aalborg,0,NA,yes,9.714285714,7,>=14 days,0,NA,0,other,1,valve,<14 days,67-73,<=40
NA,0,yes,no,yes,26.67,male,61,no,yes,0,0,EF:>50%,0,no poaf,Skejby,0,0.97,no,NA,0,non-transfused,0,<=2,0,cabgon,0,cabgon,non-transfused,61-66,<=40
NA,0,yes,yes,no,27.17,male,59,no,no,0,0,EF:>50%,0,no poaf,Skejby,0,0.55,no,NA,0,non-transfused,0,<=2,0,cabgon,0,cabgon,non-transfused,<60,<=40
NA,0,yes,no,no,25.25,male,68,no,no,0,0,NA,0,poaf,Skejby,0,0.94,no,NA,0,non-transfused,0,<=2,0,cabgon,0,cabgon,non-transfused,67-73,<=40
NA,0,no,no,no,26.06,male,47,yes,no,0,0,EF:>50%,0,no poaf,Skejby,0,0.67,no,NA,0,non-transfused,0,<=2,0,other,1,valve,non-transfused,<60,<=40
NA,0,yes,no,no,28.68,male,57,no,no,0,0,EF:>50%,1,no poaf,Skejby,0,NA,no,NA,0,non-transfused,0,NA,0,cabgon,0,cabgon,non-transfused,<60,<=40
NA,0,no,no,no,27.77,male,66,no,no,0,0,EF:>50%,0,no poaf,Skejby,0,NA,no,NA,0,non-transfused,0,NA,0,other,1,valve,non-transfused,61-66,<=40
NA,0,yes,yes,no,31.59,female,65,no,no,0,0,EF:30-50%,0,no poaf,Skejby,0,NA,no,NA,0,non-transfused,0,NA,0,cabgoff,0,cabgoff,non-transfused,61-66,<=40
NA,0,no,no,no,22.41,male,76,no,no,0,0,EF:>50%,0,no poaf,Aalborg,0,1.07,no,NA,0,non-transfused,0,<=2,0,other,1,valve,non-transfused,>73,<=40
NA,0,yes,no,yes,34.95,male,65,no,no,0,0,EF:>50%,0,poaf,Aalborg,0,NA,no,NA,0,non-transfused,0,NA,0,other,1,valve,non-transfused,61-66,<=40
NA,0,yes,no,no,26.75,male,68,no,no,0,0,EF:30-50%,0,no poaf,Skejby,0,0.95,no,NA,0,non-transfused,0,<=2,0,cabgon,0,cabgon,non-transfused,67-73,<=40
NA,0,yes,no,yes,26.31,male,55,no,no,0,0,EF:>50%,0,no poaf,Skejby,0,NA,no,NA,0,non-transfused,0,NA,0,cabgoff,0,cabgoff,non-transfused,<60,<=40
10,0,no,yes,yes,27.36,male,56,no,no,0,0,EF:>50%,0,poaf,Skejby,0,3.46,yes,10,2,<14 days,0,>2,0,other,1,valve,<14 days,<60,<=40
NA,0,yes,no,no,27.78,male,82,no,no,1,0,EF:30-50%,0,poaf,Skejby,0,NA,no,NA,0,non-transfused,0,NA,1,other,0,comb,non-transfused,>73,<=40
NA,0,yes,no,no,28.72,male,56,no,no,0,0,EF:>50%,0,poaf,Skejby,0,0.55,no,NA,0,non-transfused,0,<=2,0,cabgoff,0,cabgoff,non-transfused,<60,<=40
NA,0,no,no,yes,32.11,male,59,no,no,0,0,EF:>50%,0,no poaf,Skejby,0,NA,no,NA,0,non-transfused,0,NA,1,other,0,comb,non-transfused,<60,<=40
16,0,no,no,no,26.81,male,68,no,no,0,0,EF:30-50%,0,no poaf,Aalborg,0,1.56,yes,16,2,>=14 days,0,>2,0,other,1,valve,>=14 days,67-73,<=40
NA,0,yes,yes,yes,43.55,female,65,no,no,0,0,EF:>50%,0,no poaf,Skejby,0,NA,no,NA,0,non-transfused,0,NA,0,other,1,valve,non-transfused,61-66,>40
NA,0,yes,no,no,24.58,female,65,no,no,0,0,EF:>50%,0,poaf,Skejby,0,0.72,no,NA,0,non-transfused,0,<=2,0,other,1,valve,non-transfused,61-66,<=40
NA,0,no,no,no,27.34,male,84,no,no,0,0,EF:>50%,0,no poaf,Skejby,0,NA,no,NA,0,non-transfused,0,NA,1,other,0,comb,non-transfused,>73,<=40
NA,0,yes,no,yes,19.37,male,59,no,no,1,0,EF:30-50%,1,no poaf,Aalborg,0,NA,no,NA,0,non-transfused,0,NA,0,cabgon,0,cabgon,non-transfused,<60,<=40
NA,0,yes,no,no,27.89,female,63,yes,no,1,0,EF:>50%,0,no poaf,Skejby,0,NA,no,NA,0,non-transfused,0,NA,0,other,1,valve,non-transfused,61-66,<=40
NA,0,no,no,no,30.52,male,54,no,no,0,0,EF:30-50%,0,no poaf,Skejby,0,0.69,no,NA,0,non-transfused,0,<=2,0,other,1,valve,non-transfused,<60,<=40
NA,0,no,no,yes,25.35,male,79,no,no,0,0,EF:>50%,0,no poaf,Skejby,0,2.23,no,NA,0,non-transfused,0,<=2,0,other,1,valve,non-transfused,>73,<=40
NA,0,yes,no,no,36.33,male,54,no,no,0,0,EF:>50%,1,no poaf,Skejby,0,NA,no,NA,0,non-transfused,0,NA,0,cabgon,0,cabgon,non-transfused,<60,<=40
5,0,no,no,no,19.37,male,63,no,no,0,0,EF:30-50%,0,no poaf,Skejby,0,NA,yes,5,9,<14 days,1,NA,0,other,1,valve,<14 days,61-66,<=40
NA,0,yes,yes,yes,28.71,male,62,no,yes,0,0,EF:>50%,1,no poaf,Aalborg,0,NA,no,NA,0,non-transfused,0,NA,0,cabgon,0,cabgon,non-transfused,61-66,<=40
NA,0,yes,yes,yes,26.12,male,70,no,no,0,0,EF:>50%,0,no poaf,Aalborg,0,1.72,no,NA,0,non-transfused,0,<=2,1,other,0,comb,non-transfused,67-73,<=40
NA,0,yes,yes,yes,27.77,male,63,no,no,0,0,EF:>50%,0,poaf,Skejby,0,0.82,no,NA,0,non-transfused,0,<=2,0,cabgon,0,cabgon,non-transfused,61-66,<=40
NA,0,yes,no,yes,33.95,male,65,no,no,0,0,EF:>50%,1,no poaf,Skejby,0,NA,no,NA,0,non-transfused,0,NA,0,cabgon,0,cabgon,non-transfused,61-66,<=40
NA,0,no,no,no,31.83,male,46,no,no,0,0,EF:>50%,0,no poaf,Skejby,0,NA,no,NA,0,non-transfused,0,NA,0,cabgoff,0,cabgoff,non-transfused,<60,<=40
NA,0,no,no,no,22.66,male,63,no,no,0,0,EF:>50%,0,no poaf,Skejby,0,0.61,no,NA,0,non-transfused,0,<=2,0,other,1,valve,non-transfused,61-66,<=40
NA,0,no,no,yes,27.45,male,51,no,no,0,0,EF:>50%,0,no poaf,Aalborg,0,NA,no,NA,0,non-transfused,0,NA,0,other,1,valve,non-transfused,<60,<=40
NA,0,no,no,no,27.72,male,50,no,no,0,0,EF:>50%,0,no poaf,Skejby,0,0.55,no,NA,0,non-transfused,0,<=2,0,cabgon,0,cabgon,non-transfused,<60,<=40
NA,0,yes,no,no,28.34,male,65,no,no,0,0,EF:>50%,0,no poaf,Aalborg,0,NA,no,NA,0,non-transfused,0,NA,0,cabgon,0,cabgon,non-transfused,61-66,<=40
NA,0,no,no,no,22.2,female,68,no,no,0,0,EF:>50%,0,no poaf,Aalborg,0,1.18,no,NA,0,non-transfused,0,<=2,0,other,1,valve,non-transfused,67-73,<=40
NA,0,no,no,no,31.71,male,60,no,no,0,0,EF:30-50%,0,no poaf,Aalborg,0,0.92,no,NA,0,non-transfused,0,>2,0,other,1,valve,non-transfused,61-66,<=40
9,0,no,no,no,24.15,male,47,yes,no,0,0,EF:>50%,0,no poaf,Skejby,0,7.02,yes,6.5,6,<14 days,0,<=2,0,other,1,valve,<14 days,<60,<=40
NA,0,no,yes,no,24.22,male,56,no,no,0,0,EF:30-50%,0,no poaf,Skejby,0,NA,no,NA,0,non-transfused,0,NA,0,cabgon,0,cabgon,non-transfused,<60,<=40
NA,0,no,no,yes,24.34,male,63,no,no,0,0,EF:>50%,0,no poaf,Aalborg,0,NA,no,NA,0,non-transfused,0,NA,1,other,0,comb,non-transfused,61-66,<=40
NA,0,yes,no,no,25.61,male,77,no,no,0,0,EF:>50%,0,no poaf,Skejby,0,NA,no,NA,0,non-transfused,0,NA,0,cabgoff,0,cabgoff,non-transfused,>73,<=40
NA,0,yes,no,no,28.09,male,64,no,no,0,0,EF:30-50%,1,no poaf,Aalborg,0,NA,no,NA,0,non-transfused,0,NA,0,cabgon,0,cabgon,non-transfused,61-66,<=40
NA,0,yes,no,no,38.97,male,54,no,no,0,0,EF:>50%,0,no poaf,Skejby,0,NA,no,NA,0,non-transfused,0,NA,0,cabgon,0,cabgon,non-transfused,<60,<=40
NA,0,no,yes,no,25.4,male,50,no,no,0,0,EF:>50%,0,no poaf,Skejby,0,0.55,no,NA,0,non-transfused,0,<=2,0,cabgon,0,cabgon,non-transfused,<60,<=40
NA,0,no,no,yes,28.67,male,76,no,no,0,0,EF:30-50%,0,no poaf,Skejby,1,1.69,no,NA,0,non-transfused,0,<=2,0,cabgoff,0,cabgoff,non-transfused,>73,<=40
NA,0,yes,no,no,28.37,male,62,no,no,0,0,EF:>50%,0,poaf,Skejby,0,NA,no,NA,0,non-transfused,0,NA,0,cabgoff,0,cabgoff,non-transfused,61-66,<=40
NA,0,no,no,yes,25.98,male,57,no,no,0,0,NA,0,poaf,Skejby,1,0.96,no,NA,0,non-transfused,0,>2,0,other,1,valve,non-transfused,<60,<=40
33,0,yes,no,yes,24.91,male,83,no,no,0,0,NA,1,poaf,Skejby,0,2.28,yes,6.3,10,>=14 days,0,<=2,0,cabgon,0,cabgon,<14 days,>73,<=40
NA,0,yes,no,yes,26.23,male,65,no,no,0,0,EF:30-50%,1,no poaf,Skejby,0,1.02,no,NA,0,non-transfused,0,<=2,0,cabgon,0,cabgon,non-transfused,61-66,<=40
NA,0,no,no,yes,24.8,male,78,no,no,0,0,EF:>50%,0,poaf,Skejby,0,NA,no,NA,0,non-transfused,0,NA,0,other,1,valve,non-transfused,>73,<=40
NA,0,no,no,no,29.8,male,73,no,no,0,0,EF:30-50%,0,no poaf,Aalborg,0,1.1,no,NA,0,non-transfused,0,<=2,0,other,1,valve,non-transfused,67-73,<=40
NA,0,no,no,no,26.47,male,61,no,no,0,0,EF:30-50%,0,no poaf,Skejby,0,NA,no,NA,0,non-transfused,0,NA,0,cabgon,0,cabgon,non-transfused,61-66,<=40
NA,0,yes,no,no,22.95,male,66,no,no,0,0,EF:>50%,0,no poaf,Skejby,0,NA,no,NA,0,non-transfused,0,NA,0,cabgon,0,cabgon,non-transfused,61-66,<=40
NA,0,no,no,no,25.39,male,67,no,no,0,0,EF:>50%,1,no poaf,Aalborg,0,NA,no,NA,0,non-transfused,0,NA,0,cabgon,0,cabgon,non-transfused,67-73,<=40
NA,0,yes,no,yes,24.74,male,76,no,no,0,0,EF:30-50%,0,poaf,Skejby,0,NA,no,NA,0,non-transfused,0,NA,1,other,0,comb,non-transfused,>73,<=40
NA,0,no,no,yes,25.88,male,72,no,no,0,0,EF:>50%,0,no poaf,Skejby,0,0.7,no,NA,0,non-transfused,0,<=2,0,cabgon,0,cabgon,non-transfused,67-73,<=40
26,NA,yes,no,yes,25.82,female,77,no,no,0,0,EF:<30%,1,no poaf,Aalborg,0,NA,yes,25.5,4,>=14 days,0,NA,0,cabgon,0,cabgon,>=14 days,>73,<=40
NA,0,no,no,no,22.49,male,62,no,no,0,0,EF:>50%,0,no poaf,Skejby,0,0.79,no,NA,0,non-transfused,0,<=2,0,cabgon,0,cabgon,non-transfused,61-66,<=40
6,0,yes,no,no,24.17,male,74,no,no,0,0,EF:>50%,0,no poaf,Skejby,0,NA,yes,6,3,<14 days,0,NA,0,cabgoff,0,cabgoff,<14 days,>73,<=40
10,1,yes,yes,no,27.97,male,57,no,yes,1,1,EF:>50%,0,no poaf,Aalborg,1,4.88,yes,9.5,2,<14 days,0,<=2,1,other,0,comb,<14 days,<60,<=40
NA,0,no,no,no,27.43,male,75,no,no,0,0,EF:>50%,0,no poaf,Skejby,0,NA,no,NA,0,non-transfused,0,NA,0,cabgon,0,cabgon,non-transfused,>73,<=40
NA,0,no,no,no,20.52,male,67,no,no,0,0,EF:>50%,0,no poaf,Skejby,0,NA,no,NA,0,non-transfused,0,NA,0,other,1,valve,non-transfused,67-73,<=40
16,0,no,no,no,27.48,female,76,no,no,0,0,EF:>50%,1,no poaf,Aalborg,0,NA,yes,7.833333333,6,>=14 days,0,NA,1,other,0,comb,<14 days,>73,<=40
NA,0,yes,no,yes,30.11,male,47,no,no,0,0,EF:>50%,0,poaf,Skejby,0,0.55,no,NA,0,non-transfused,0,<=2,0,cabgoff,0,cabgoff,non-transfused,<60,<=40
9,0,yes,yes,no,26.81,male,65,no,no,0,0,EF:>50%,0,no poaf,Aalborg,0,NA,yes,9,3,<14 days,0,NA,0,other,1,valve,<14 days,61-66,<=40
NA,0,yes,yes,no,30.04,male,68,no,no,0,NA,EF:>50%,0,no poaf,Skejby,0,0.95,no,NA,0,non-transfused,0,<=2,0,cabgon,0,cabgon,non-transfused,67-73,<=40
NA,0,no,yes,no,27.08,male,70,no,no,0,0,EF:>50%,0,no poaf,Skejby,0,NA,no,NA,0,non-transfused,0,NA,0,other,1,valve,non-transfused,67-73,<=40
NA,0,no,no,no,32.41,male,50,no,no,0,0,EF:>50%,0,no poaf,Aalborg,0,NA,no,NA,0,non-transfused,0,NA,0,other,1,valve,non-transfused,<60,<=40
NA,0,yes,no,no,26.06,female,65,no,no,0,0,EF:>50%,0,no poaf,Skejby,0,NA,no,NA,0,non-transfused,0,NA,0,cabgoff,0,cabgoff,non-transfused,61-66,<=40
NA,0,yes,no,no,29.98,male,70,no,no,0,0,EF:>50%,0,poaf,Skejby,0,0.74,no,NA,0,non-transfused,0,<=2,0,other,1,valve,non-transfused,67-73,<=40
NA,0,yes,yes,no,35.43,male,79,no,no,0,0,EF:>50%,0,no poaf,Skejby,0,NA,no,NA,0,non-transfused,0,NA,0,cabgon,0,cabgon,non-transfused,>73,<=40
NA,0,yes,yes,yes,23.88,female,85,no,no,0,0,EF:>50%,0,no poaf,Skejby,0,NA,no,NA,0,non-transfused,0,NA,1,other,0,comb,non-transfused,>73,<=40
7,0,yes,yes,no,24,female,79,no,no,1,0,EF:<30%,0,no poaf,Skejby,0,NA,yes,7,2,<14 days,0,NA,1,other,0,comb,<14 days,>73,<=40
NA,0,no,no,no,27.76,male,55,no,no,0,0,EF:>50%,0,no poaf,Skejby,0,NA,no,NA,0,non-transfused,0,NA,1,other,0,comb,non-transfused,<60,<=40
27,0,yes,no,yes,21.46,male,76,no,no,0,0,EF:>50%,1,poaf,Skejby,0,NA,yes,27,1,>=14 days,0,NA,0,cabgon,0,cabgon,>=14 days,>73,<=40
NA,0,yes,yes,no,32.18,male,71,no,no,0,0,EF:>50%,1,no poaf,Aalborg,0,NA,no,NA,0,non-transfused,0,NA,0,cabgon,0,cabgon,non-transfused,67-73,<=40
7,0,yes,yes,no,29.05,male,75,no,no,1,0,EF:30-50%,0,no poaf,Aalborg,0,NA,yes,7,1,<14 days,0,NA,0,other,1,valve,<14 days,>73,<=40
NA,0,yes,yes,yes,26.2,male,74,no,no,0,0,EF:>50%,1,no poaf,Aalborg,0,NA,no,NA,0,non-transfused,0,NA,0,cabgoff,0,cabgoff,non-transfused,>73,<=40
NA,0,yes,no,no,32.56,male,60,yes,no,0,0,EF:>50%,0,poaf,Skejby,0,NA,no,NA,0,non-transfused,0,NA,0,cabgon,0,cabgon,non-transfused,61-66,<=40
NA,0,yes,no,yes,27.43,male,66,no,no,0,0,EF:>50%,0,poaf,Skejby,0,NA,no,NA,0,non-transfused,0,NA,0,cabgoff,0,cabgoff,non-transfused,61-66,<=40
NA,0,yes,no,yes,29.32,male,65,no,no,1,0,EF:30-50%,1,no poaf,Skejby,0,1.29,no,NA,0,non-transfused,0,<=2,0,cabgon,0,cabgon,non-transfused,61-66,<=40
29,0,yes,no,no,22.86,female,62,no,no,0,0,EF:>50%,0,no poaf,Aalborg,0,4.18,yes,20.75,4,>=14 days,0,>2,0,other,1,valve,>=14 days,61-66,<=40
NA,0,no,yes,yes,24.34,male,63,no,no,0,0,EF:>50%,0,no poaf,Skejby,0,0.73,no,NA,0,non-transfused,0,<=2,0,cabgoff,0,cabgoff,non-transfused,61-66,<=40
NA,0,yes,no,yes,27.75,male,60,no,no,0,0,EF:30-50%,1,poaf,Aalborg,0,NA,no,NA,0,non-transfused,0,NA,0,cabgoff,0,cabgoff,non-transfused,61-66,<=40
NA,0,no,yes,yes,27.42,male,39,no,no,0,0,EF:>50%,0,no poaf,Skejby,0,NA,no,NA,0,non-transfused,0,NA,0,other,1,valve,non-transfused,<60,<=40
NA,0,yes,yes,yes,29.67,male,66,no,no,0,0,EF:>50%,0,no poaf,Skejby,0,1.14,no,NA,0,non-transfused,0,<=2,1,other,0,comb,non-transfused,61-66,<=40
NA,0,yes,no,no,27.7,male,49,no,no,0,0,EF:>50%,0,no poaf,Skejby,0,NA,no,NA,0,non-transfused,0,NA,0,cabgon,0,cabgon,non-transfused,<60,<=40
NA,0,yes,no,no,28.06,male,59,yes,no,0,0,EF:>50%,0,no poaf,Skejby,0,NA,no,NA,0,non-transfused,0,NA,0,cabgon,0,cabgon,non-transfused,<60,<=40
NA,0,no,no,no,36.43,male,51,no,no,0,0,EF:>50%,0,poaf,Aalborg,0,NA,no,NA,0,non-transfused,0,NA,0,other,1,valve,non-transfused,<60,<=40
NA,0,no,no,no,23.57,male,58,no,no,0,0,EF:>50%,1,no poaf,Skejby,0,0.78,no,NA,0,non-transfused,0,<=2,0,cabgon,0,cabgon,non-transfused,<60,<=40
12,0,no,no,no,30.72,male,72,no,no,0,0,EF:30-50%,1,poaf,Skejby,NA,2.02,yes,12,8,<14 days,0,<=2,0,cabgon,0,cabgon,<14 days,67-73,<=40
NA,0,yes,yes,no,24.91,female,52,no,no,0,0,EF:>50%,0,no poaf,Skejby,0,0.95,no,NA,0,non-transfused,0,<=2,0,cabgon,0,cabgon,non-transfused,<60,<=40
NA,0,no,yes,yes,24.57,female,62,no,no,0,0,EF:>50%,0,no poaf,Aalborg,0,NA,no,NA,0,non-transfused,0,NA,0,cabgon,0,cabgon,non-transfused,61-66,<=40
NA,0,no,yes,no,26.75,male,73,no,yes,0,0,EF:>50%,0,poaf,Aalborg,0,NA,no,NA,0,non-transfused,0,NA,0,cabgoff,0,cabgoff,non-transfused,67-73,<=40
NA,0,no,no,no,26.85,male,70,no,no,0,0,EF:>50%,0,no poaf,Skejby,NA,1.21,no,NA,0,non-transfused,0,>2,0,other,1,valve,non-transfused,67-73,<=40
21,0,no,yes,no,30.39,male,68,no,no,0,0,EF:30-50%,1,no poaf,Aalborg,0,1.49,yes,21,7,>=14 days,0,<=2,0,cabgon,0,cabgon,>=14 days,67-73,<=40
NA,0,no,no,yes,20.97,male,80,no,no,0,0,EF:<30%,0,no poaf,Aalborg,0,2.62,no,NA,0,non-transfused,0,<=2,0,other,1,valve,non-transfused,>73,<=40
6,0,yes,no,yes,21.2,male,67,no,yes,0,0,EF:>50%,0,no poaf,Skejby,0,NA,yes,6,1,<14 days,0,NA,0,cabgoff,0,cabgoff,<14 days,67-73,<=40
NA,0,no,no,no,32.24,male,67,no,no,0,0,EF:>50%,0,no poaf,Skejby,0,0.61,no,NA,0,non-transfused,0,<=2,0,cabgoff,0,cabgoff,non-transfused,67-73,<=40
NA,0,no,no,yes,31.56,male,56,no,no,0,0,EF:>50%,0,poaf,Skejby,0,NA,no,NA,0,non-transfused,0,NA,0,cabgon,0,cabgon,non-transfused,<60,<=40
NA,0,yes,no,yes,25.47,male,59,no,no,0,0,EF:>50%,0,no poaf,Skejby,0,0.67,no,NA,0,non-transfused,0,<=2,0,cabgoff,0,cabgoff,non-transfused,<60,<=40
NA,0,no,no,yes,20.97,male,59,yes,no,0,0,EF:30-50%,0,no poaf,Skejby,0,1.5,no,NA,0,non-transfused,0,>2,0,other,1,valve,non-transfused,<60,<=40
NA,0,no,yes,yes,27.41,female,76,no,no,0,0,EF:30-50%,0,no poaf,Skejby,0,2.41,no,NA,0,non-transfused,0,>2,0,other,1,valve,non-transfused,>73,<=40
NA,0,yes,no,no,23.01,female,85,no,no,0,0,NA,0,poaf,Skejby,0,NA,no,NA,0,non-transfused,0,NA,0,other,1,valve,non-transfused,>73,<=40
NA,0,no,no,yes,26.49,male,82,no,no,0,0,EF:>50%,0,no poaf,Aalborg,0,1.26,no,NA,0,non-transfused,0,<=2,0,cabgoff,0,cabgoff,non-transfused,>73,<=40
NA,0,no,yes,yes,29.03,male,80,no,no,0,0,EF:>50%,1,no poaf,Aalborg,1,4.56,no,NA,0,non-transfused,0,<=2,0,cabgoff,0,cabgoff,non-transfused,>73,<=40
16,1,no,no,no,25.95,male,51,no,no,1,NA,EF:30-50%,0,no poaf,Skejby,0,15.03,yes,8.285714286,7,>=14 days,0,<=2,0,other,1,valve,<14 days,<60,<=40
NA,0,no,no,no,27.72,male,66,no,no,0,0,EF:>50%,0,no poaf,Skejby,0,NA,no,NA,0,non-transfused,0,NA,0,cabgon,0,cabgon,non-transfused,61-66,<=40
NA,0,no,yes,no,25.96,male,73,no,no,0,0,EF:>50%,0,poaf,Aalborg,0,NA,no,NA,0,non-transfused,0,NA,0,other,1,valve,non-transfused,67-73,<=40
NA,0,yes,no,yes,29.06,female,67,no,no,0,0,EF:>50%,0,no poaf,Skejby,0,NA,no,NA,0,non-transfused,0,NA,0,cabgon,0,cabgon,non-transfused,67-73,<=40
NA,0,yes,no,no,30.69,male,54,no,no,0,0,EF:30-50%,0,no poaf,Skejby,0,NA,no,NA,0,non-transfused,0,NA,0,cabgon,0,cabgon,non-transfused,<60,<=40
NA,0,no,no,no,30.04,female,53,no,no,0,0,EF:>50%,0,no poaf,Aalborg,0,NA,no,NA,0,non-transfused,0,NA,0,other,1,valve,non-transfused,<60,<=40
NA,0,no,yes,yes,32.03,male,56,no,no,0,0,EF:>50%,0,poaf,Skejby,0,NA,no,NA,0,non-transfused,0,NA,0,cabgoff,0,cabgoff,non-transfused,<60,<=40
NA,0,no,yes,yes,22.31,male,61,no,no,0,0,EF:30-50%,1,no poaf,Aalborg,1,1.56,no,NA,0,non-transfused,0,<=2,0,cabgon,0,cabgon,non-transfused,61-66,<=40
NA,0,yes,no,no,19.92,female,84,no,no,0,0,EF:>50%,0,no poaf,Aalborg,0,6.32,no,NA,0,non-transfused,0,>2,0,cabgoff,0,cabgoff,non-transfused,>73,<=40
NA,0,no,yes,yes,34.29,female,56,no,no,0,0,EF:>50%,0,no poaf,Aalborg,0,1.82,no,NA,0,non-transfused,0,<=2,0,cabgon,0,cabgon,non-transfused,<60,<=40
NA,0,yes,no,yes,26,male,67,no,no,1,0,EF:<30%,0,no poaf,Skejby,0,NA,no,NA,0,non-transfused,0,NA,0,other,1,valve,non-transfused,67-73,<=40
NA,0,no,yes,no,29.72,female,39,no,yes,0,0,EF:>50%,0,no poaf,Skejby,0,1.06,no,NA,0,non-transfused,0,<=2,0,cabgon,0,cabgon,non-transfused,<60,<=40
31,0,no,no,yes,26.57,female,64,no,no,0,0,EF:>50%,0,poaf,Skejby,0,NA,yes,31,1,>=14 days,0,NA,0,other,1,valve,>=14 days,61-66,<=40
NA,0,yes,yes,no,26.64,male,72,no,no,0,0,EF:>50%,0,no poaf,Skejby,0,NA,no,NA,0,non-transfused,0,NA,0,cabgon,0,cabgon,non-transfused,67-73,<=40
NA,0,yes,no,yes,37.17,female,72,no,no,0,0,EF:>50%,0,no poaf,Skejby,0,NA,no,NA,0,non-transfused,0,NA,0,cabgoff,0,cabgoff,non-transfused,67-73,<=40
NA,0,yes,no,no,24.61,male,62,no,no,0,0,EF:>50%,0,no poaf,Skejby,0,NA,no,NA,0,non-transfused,0,NA,0,cabgon,0,cabgon,non-transfused,61-66,<=40
NA,0,no,no,yes,26.33,male,80,no,no,0,0,EF:>50%,0,poaf,Aalborg,0,1.49,no,NA,0,non-transfused,0,<=2,0,other,1,valve,non-transfused,>73,<=40
NA,0,no,yes,yes,33.8,male,68,no,no,0,0,EF:>50%,0,no poaf,Skejby,0,NA,no,NA,0,non-transfused,0,NA,1,other,0,comb,non-transfused,67-73,<=40
NA,0,yes,no,no,24.73,male,80,no,no,0,0,EF:30-50%,0,no poaf,Skejby,0,NA,no,NA,0,non-transfused,0,NA,0,other,1,valve,non-transfused,>73,<=40
NA,0,yes,no,no,28.37,male,72,no,no,0,0,EF:>50%,0,no poaf,Skejby,0,0.95,no,NA,0,non-transfused,0,<=2,0,cabgon,0,cabgon,non-transfused,67-73,<=40
NA,0,no,no,no,34.72,male,51,no,no,0,0,EF:>50%,0,no poaf,Skejby,0,NA,no,NA,0,non-transfused,0,NA,0,cabgon,0,cabgon,non-transfused,<60,<=40
NA,0,yes,no,yes,25.01,male,82,no,no,0,0,EF:>50%,1,poaf,Aalborg,0,1.2,no,NA,0,non-transfused,0,<=2,0,cabgon,0,cabgon,non-transfused,>73,<=40
NA,0,no,yes,no,26.81,male,70,no,no,0,0,EF:>50%,0,poaf,Skejby,0,0.74,no,NA,0,non-transfused,0,<=2,0,cabgon,0,cabgon,non-transfused,67-73,<=40
NA,0,no,yes,no,24.33,male,65,no,no,0,0,EF:>50%,0,no poaf,Skejby,0,0.64,no,NA,0,non-transfused,0,<=2,0,cabgoff,0,cabgoff,non-transfused,61-66,<=40
NA,0,no,no,no,21.61,female,79,yes,no,0,0,EF:>50%,0,poaf,Skejby,0,4.72,no,NA,0,non-transfused,0,>2,0,other,1,valve,non-transfused,>73,<=40
NA,0,yes,no,yes,29.86,male,77,no,no,0,0,EF:30-50%,0,poaf,Skejby,0,NA,no,NA,0,non-transfused,0,NA,0,cabgon,0,cabgon,non-transfused,>73,<=40
NA,0,no,yes,no,28.73,male,58,no,no,0,0,EF:30-50%,1,no poaf,Skejby,0,NA,no,NA,0,non-transfused,0,NA,0,cabgon,0,cabgon,non-transfused,<60,<=40
17,0,yes,no,yes,24.86,male,80,no,yes,0,0,EF:>50%,1,no poaf,Aalborg,0,4,yes,3.090909091,11,>=14 days,0,<=2,0,cabgon,0,cabgon,<14 days,>73,<=40
NA,0,no,no,yes,25.51,female,84,no,no,0,0,EF:>50%,0,poaf,Skejby,0,NA,no,NA,0,non-transfused,0,NA,0,other,1,valve,non-transfused,>73,<=40
9,0,yes,yes,yes,25.01,male,65,no,no,1,0,EF:>50%,0,no poaf,Aalborg,0,NA,yes,9,2,<14 days,0,NA,1,other,0,comb,<14 days,61-66,<=40
NA,0,no,yes,no,26.83,male,70,no,no,0,0,EF:>50%,0,poaf,Skejby,0,NA,no,NA,0,non-transfused,0,NA,0,other,1,valve,non-transfused,67-73,<=40
NA,0,yes,no,no,19.88,male,76,yes,yes,0,0,EF:>50%,0,no poaf,Aalborg,0,NA,no,NA,0,non-transfused,0,NA,0,cabgon,0,cabgon,non-transfused,>73,<=40
NA,0,no,no,no,24.44,female,75,no,no,0,0,EF:>50%,0,no poaf,Skejby,0,2.22,no,NA,0,non-transfused,0,<=2,0,other,1,valve,non-transfused,>73,<=40
34,0,yes,no,yes,28.73,male,76,no,no,0,0,EF:30-50%,0,no poaf,Aalborg,0,NA,yes,4.1875,16,>=14 days,0,NA,0,cabgon,0,cabgon,<14 days,>73,<=40
NA,0,yes,yes,no,31.71,male,60,no,no,0,0,EF:>50%,0,no poaf,Skejby,0,NA,no,NA,0,non-transfused,0,NA,0,other,1,valve,non-transfused,61-66,<=40
8,0,yes,yes,yes,23.11,female,54,no,yes,0,0,EF:>50%,0,no poaf,Skejby,0,NA,yes,4,4,<14 days,0,NA,0,cabgon,0,cabgon,<14 days,<60,<=40
NA,0,yes,no,yes,27.44,male,58,no,no,0,0,EF:30-50%,0,poaf,Skejby,0,NA,no,NA,0,non-transfused,0,NA,0,cabgon,0,cabgon,non-transfused,<60,<=40
NA,0,no,no,no,22.64,male,67,no,no,0,0,EF:>50%,0,no poaf,Skejby,0,NA,no,NA,0,non-transfused,0,NA,0,other,1,valve,non-transfused,67-73,<=40
NA,0,yes,no,yes,34.21,female,65,no,no,0,0,EF:>50%,0,poaf,Skejby,0,0.79,no,NA,0,non-transfused,0,<=2,0,cabgon,0,cabgon,non-transfused,61-66,<=40
4,0,no,no,no,24.34,male,62,no,no,0,0,NA,0,no poaf,Skejby,0,NA,yes,4,2,<14 days,0,NA,0,other,1,valve,<14 days,61-66,<=40
NA,0,yes,no,no,27.85,male,74,no,no,0,0,EF:30-50%,0,no poaf,Skejby,0,1.83,no,NA,0,non-transfused,0,>2,0,cabgoff,0,cabgoff,non-transfused,>73,<=40
NA,0,no,no,no,23.6,female,54,no,no,0,0,EF:>50%,0,poaf,Skejby,0,NA,no,NA,0,non-transfused,0,NA,0,other,1,valve,non-transfused,<60,<=40
NA,0,yes,no,no,26.03,female,44,no,no,0,0,EF:>50%,0,no poaf,Skejby,0,NA,no,NA,0,non-transfused,0,NA,0,cabgoff,0,cabgoff,non-transfused,<60,<=40
NA,0,no,no,yes,34.58,male,79,no,no,0,0,EF:>50%,NA,poaf,Aalborg,0,1.29,no,NA,0,non-transfused,0,<=2,0,other,1,valve,non-transfused,>73,<=40
NA,0,no,no,no,28.08,male,73,no,no,0,0,EF:>50%,0,no poaf,Skejby,0,0.81,no,NA,0,non-transfused,0,<=2,0,other,1,valve,non-transfused,67-73,<=40
NA,0,yes,yes,no,32.41,male,66,no,no,0,0,EF:>50%,0,no poaf,Skejby,1,0.93,no,NA,0,non-transfused,0,<=2,0,cabgon,0,cabgon,non-transfused,61-66,<=40
NA,1,yes,no,yes,23.99,male,63,no,no,0,0,EF:>50%,0,no poaf,Skejby,0,1.03,no,NA,0,non-transfused,0,<=2,0,cabgon,0,cabgon,non-transfused,61-66,<=40
NA,0,no,no,no,24.8,male,74,no,no,0,0,EF:>50%,0,no poaf,Skejby,0,NA,no,NA,0,non-transfused,0,NA,0,cabgoff,0,cabgoff,non-transfused,>73,<=40
NA,0,yes,no,yes,31.17,male,68,no,no,0,0,EF:30-50%,1,no poaf,Aalborg,0,NA,no,NA,0,non-transfused,0,NA,0,cabgoff,0,cabgoff,non-transfused,67-73,<=40
NA,0,no,no,no,26.2,male,56,no,no,0,0,EF:>50%,0,poaf,Skejby,0,1.68,no,NA,0,non-transfused,0,<=2,0,cabgon,0,cabgon,non-transfused,<60,<=40
NA,0,yes,yes,yes,22.59,male,75,no,no,0,0,EF:>50%,0,no poaf,Skejby,0,NA,no,NA,0,non-transfused,0,NA,0,cabgon,0,cabgon,non-transfused,>73,<=40
14,0,yes,no,no,28.41,female,77,no,no,0,0,EF:30-50%,0,poaf,Skejby,0,8.34,yes,11.66666667,9,>=14 days,1,<=2,0,cabgon,0,cabgon,<14 days,>73,<=40
NA,0,yes,no,no,28.09,male,60,no,no,0,0,EF:30-50%,0,no poaf,Aalborg,0,0.68,no,NA,0,non-transfused,0,<=2,0,cabgon,0,cabgon,non-transfused,61-66,<=40
3,0,yes,no,no,22.4,male,39,no,no,0,0,EF:30-50%,0,no poaf,Skejby,0,NA,yes,3,3,<14 days,0,NA,0,cabgoff,0,cabgoff,<14 days,<60,<=40
NA,0,no,no,no,26.42,male,56,no,no,0,0,EF:>50%,0,no poaf,Skejby,0,2.2,no,NA,0,non-transfused,0,>2,0,other,1,valve,non-transfused,<60,<=40
14,0,yes,no,no,22.6,female,55,no,no,0,0,EF:30-50%,0,no poaf,Skejby,0,NA,yes,2.8,5,>=14 days,0,NA,0,cabgon,0,cabgon,<14 days,<60,<=40
NA,0,yes,no,no,25.93,male,55,no,yes,0,0,EF:>50%,0,poaf,Skejby,0,0.94,no,NA,0,non-transfused,0,<=2,0,cabgon,0,cabgon,non-transfused,<60,<=40
NA,0,yes,no,yes,36.17,male,59,no,no,0,0,EF:>50%,0,no poaf,Skejby,0,0.5,no,NA,0,non-transfused,0,<=2,0,cabgon,0,cabgon,non-transfused,<60,<=40
14,0,no,no,no,27.64,female,77,no,no,0,0,EF:>50%,0,no poaf,Aalborg,0,4.06,yes,6.333333333,3,>=14 days,0,<=2,0,other,1,valve,<14 days,>73,<=40
NA,0,yes,yes,no,26.2,male,68,no,yes,0,0,EF:>50%,0,no poaf,Aalborg,0,NA,no,NA,0,non-transfused,0,NA,0,cabgon,0,cabgon,non-transfused,67-73,<=40
NA,0,yes,no,yes,24.77,male,61,no,no,0,0,EF:<30%,0,no poaf,Aalborg,0,NA,no,NA,0,non-transfused,0,NA,0,cabgon,0,cabgon,non-transfused,61-66,<=40
NA,0,no,no,no,23.67,male,61,no,no,0,0,EF:>50%,0,no poaf,Skejby,0,1.74,no,NA,0,non-transfused,0,<=2,0,other,1,valve,non-transfused,61-66,<=40
NA,0,yes,no,yes,31.35,male,72,no,no,0,0,EF:>50%,0,poaf,Skejby,0,NA,no,NA,0,non-transfused,0,NA,0,other,1,valve,non-transfused,67-73,<=40
NA,0,no,no,no,27.28,male,61,no,no,0,0,EF:>50%,0,no poaf,Skejby,0,0.51,no,NA,0,non-transfused,0,<=2,0,cabgoff,0,cabgoff,non-transfused,61-66,<=40
NA,0,no,yes,yes,27.47,male,58,no,no,0,0,EF:>50%,0,no poaf,Aalborg,0,NA,no,NA,0,non-transfused,0,NA,0,other,1,valve,non-transfused,<60,<=40
2,0,no,yes,no,20.24,male,87,no,no,0,0,NA,1,poaf,Skejby,0,NA,yes,2,3,<14 days,0,NA,0,cabgon,0,cabgon,<14 days,>73,<=40
NA,0,yes,no,yes,25,male,68,no,no,0,0,EF:30-50%,1,no poaf,Aalborg,0,NA,no,NA,0,non-transfused,0,NA,0,cabgon,0,cabgon,non-transfused,67-73,<=40
NA,0,no,no,yes,30.39,male,71,no,no,0,0,EF:30-50%,1,no poaf,Aalborg,0,NA,no,NA,0,non-transfused,0,NA,0,cabgon,0,cabgon,non-transfused,67-73,<=40
NA,0,no,no,no,25.39,male,81,no,no,0,0,EF:30-50%,0,no poaf,Skejby,0,NA,no,NA,0,non-transfused,0,NA,0,other,1,valve,non-transfused,>73,<=40
NA,0,no,no,no,28.21,male,54,yes,no,0,0,EF:>50%,0,no poaf,Aalborg,0,NA,no,NA,0,non-transfused,0,NA,0,other,1,valve,non-transfused,<60,<=40
33,0,no,no,no,25.13,male,81,no,no,0,0,EF:>50%,1,no poaf,Skejby,0,28.02,yes,21.30769231,13,>=14 days,1,>2,0,other,1,valve,>=14 days,>73,<=40
NA,0,no,no,yes,23.71,female,68,yes,no,0,0,EF:>50%,0,no poaf,Skejby,NA,3.64,no,NA,0,non-transfused,0,<=2,0,other,1,valve,non-transfused,67-73,<=40
28,0,no,no,no,25,male,80,yes,no,NA,0,NA,0,poaf,Aalborg,0,1.92,yes,13.875,8,>=14 days,0,>2,0,other,1,valve,<14 days,>73,<=40
3,0,yes,no,yes,27.34,female,78,no,no,0,0,EF:30-50%,1,poaf,Aalborg,0,2.45,yes,2.75,4,<14 days,0,<=2,0,cabgon,0,cabgon,<14 days,>73,<=40
NA,0,yes,yes,no,25.78,female,77,no,no,0,0,EF:>50%,0,no poaf,Skejby,NA,1.35,no,NA,0,non-transfused,0,<=2,0,cabgon,0,cabgon,non-transfused,>73,<=40
NA,0,yes,no,no,23.53,male,53,no,no,0,0,EF:>50%,0,no poaf,Skejby,0,0.5,no,NA,0,non-transfused,0,<=2,0,cabgon,0,cabgon,non-transfused,<60,<=40
NA,0,no,no,no,26.79,male,77,no,no,0,0,EF:>50%,0,poaf,Skejby,0,NA,no,NA,0,non-transfused,0,NA,0,cabgon,0,cabgon,non-transfused,>73,<=40
NA,0,yes,yes,yes,26.3,male,62,no,no,0,0,EF:>50%,0,no poaf,Skejby,0,NA,no,NA,0,non-transfused,0,NA,0,cabgon,0,cabgon,non-transfused,61-66,<=40
NA,0,no,no,no,26.2,male,44,no,no,0,0,EF:>50%,0,no poaf,Aalborg,0,1.64,no,NA,0,non-transfused,0,<=2,0,other,1,valve,non-transfused,<60,<=40
NA,0,no,no,no,29.73,male,57,no,no,0,0,EF:>50%,0,no poaf,Aalborg,0,NA,no,NA,0,non-transfused,0,NA,0,other,1,valve,non-transfused,<60,<=40
NA,0,yes,no,no,23.89,male,75,no,no,0,0,EF:30-50%,0,poaf,Skejby,0,3.24,no,NA,0,non-transfused,0,>2,0,cabgoff,0,cabgoff,non-transfused,>73,<=40
NA,0,yes,yes,yes,32.04,female,68,no,no,0,0,EF:>50%,0,poaf,Skejby,0,0.87,no,NA,0,non-transfused,0,<=2,0,other,1,valve,non-transfused,67-73,<=40
NA,0,no,no,no,26.78,male,76,no,no,0,0,EF:>50%,0,no poaf,Aalborg,0,0.98,no,NA,0,non-transfused,0,<=2,0,cabgon,0,cabgon,non-transfused,>73,<=40
NA,0,no,no,no,20.6,male,40,no,no,0,0,EF:>50%,0,no poaf,Skejby,0,0.5,no,NA,0,non-transfused,0,<=2,0,other,1,valve,non-transfused,<60,<=40
NA,0,no,no,no,30.48,male,76,no,no,0,0,EF:>50%,0,poaf,Aalborg,0,NA,no,NA,0,non-transfused,0,NA,1,other,0,comb,non-transfused,>73,<=40
NA,0,no,no,yes,38.42,male,58,no,no,1,0,EF:>50%,0,no poaf,Aalborg,0,NA,no,NA,0,non-transfused,0,NA,0,cabgoff,0,cabgoff,non-transfused,<60,<=40
NA,0,yes,no,yes,28.06,male,67,no,no,0,0,EF:30-50%,1,no poaf,Skejby,0,NA,no,NA,0,non-transfused,0,NA,0,cabgon,0,cabgon,non-transfused,67-73,<=40
NA,0,no,no,no,23.41,male,46,no,no,0,0,EF:>50%,0,no poaf,Skejby,0,NA,no,NA,0,non-transfused,0,NA,0,cabgon,0,cabgon,non-transfused,<60,<=40
NA,0,yes,no,no,23.3,male,55,no,no,0,0,EF:30-50%,1,poaf,Skejby,1,2.31,no,NA,0,non-transfused,0,<=2,0,cabgoff,0,cabgoff,non-transfused,<60,<=40
4,0,yes,no,no,33.76,female,55,no,yes,0,0,EF:>50%,0,no poaf,Skejby,0,NA,yes,2,2,<14 days,0,NA,0,cabgoff,0,cabgoff,<14 days,<60,<=40
2,0,no,no,yes,21.87,male,73,no,no,0,0,EF:>50%,0,poaf,Skejby,0,NA,yes,2,3,<14 days,0,NA,0,other,1,valve,<14 days,67-73,<=40
NA,0,no,no,no,22.31,female,41,no,no,0,0,EF:>50%,0,no poaf,Skejby,0,0.62,no,NA,0,non-transfused,0,<=2,0,other,1,valve,non-transfused,<60,<=40
NA,0,no,no,no,31.91,male,45,no,no,0,0,EF:>50%,0,no poaf,Aalborg,0,0.96,no,NA,0,non-transfused,0,<=2,0,other,1,valve,non-transfused,<60,<=40
26,0,no,yes,yes,32.3,male,76,no,no,0,0,EF:30-50%,1,no poaf,Aalborg,0,3.92,yes,6.166666667,12,>=14 days,0,<=2,1,other,0,comb,<14 days,>73,<=40
NA,0,yes,no,yes,25.71,male,65,no,no,0,0,EF:30-50%,1,poaf,Skejby,0,NA,no,NA,0,non-transfused,0,NA,0,cabgon,0,cabgon,non-transfused,61-66,<=40
9,0,no,no,yes,18.9,female,79,no,no,0,0,EF:>50%,1,no poaf,Skejby,0,NA,yes,8.428571429,7,<14 days,0,NA,0,cabgon,0,cabgon,<14 days,>73,<=40
NA,0,yes,no,yes,37.45,male,65,no,no,0,0,EF:>50%,0,no poaf,Skejby,0,0.86,no,NA,0,non-transfused,0,<=2,0,cabgon,0,cabgon,non-transfused,61-66,<=40
16,0,yes,no,yes,24.8,male,82,yes,yes,0,0,EF:>50%,0,poaf,Aalborg,0,NA,yes,15.09090909,11,>=14 days,0,NA,0,other,1,valve,>=14 days,>73,<=40
NA,0,no,no,no,26.06,male,64,no,no,0,0,EF:>50%,0,no poaf,Skejby,0,NA,no,NA,0,non-transfused,0,NA,0,cabgoff,0,cabgoff,non-transfused,61-66,<=40
NA,0,no,no,no,30.79,male,70,no,no,0,0,EF:>50%,0,no poaf,Skejby,NA,0.66,no,NA,0,non-transfused,0,<=2,0,cabgon,0,cabgon,non-transfused,67-73,<=40
NA,0,no,no,no,24.68,female,63,no,no,0,0,EF:>50%,0,poaf,Skejby,0,NA,no,NA,0,non-transfused,0,NA,0,other,1,valve,non-transfused,61-66,<=40
NA,0,no,no,no,26.4,female,85,no,no,0,0,EF:>50%,0,no poaf,Skejby,0,NA,no,NA,0,non-transfused,0,NA,0,other,1,valve,non-transfused,>73,<=40
6,0,yes,no,yes,24.68,female,77,yes,no,0,0,EF:30-50%,0,no poaf,Skejby,0,13.39,yes,6,8,<14 days,1,>2,0,other,1,valve,<14 days,>73,<=40
NA,0,yes,no,yes,31.91,male,56,no,no,0,0,EF:>50%,0,no poaf,Aalborg,1,1.31,no,NA,0,non-transfused,0,<=2,0,cabgon,0,cabgon,non-transfused,<60,<=40
NA,0,no,no,no,20.45,male,71,no,yes,0,0,EF:<30%,0,no poaf,Aalborg,0,11.52,no,NA,0,non-transfused,0,>2,0,cabgon,0,cabgon,non-transfused,67-73,<=40
NA,0,no,no,no,29.98,male,64,no,no,0,0,EF:>50%,0,no poaf,Skejby,0,NA,no,NA,0,non-transfused,0,NA,0,other,1,valve,non-transfused,61-66,<=40
NA,0,no,no,no,28.04,male,76,no,no,0,0,EF:>50%,0,poaf,Skejby,0,1.19,no,NA,0,non-transfused,0,<=2,0,other,1,valve,non-transfused,>73,<=40
NA,0,yes,no,no,25.69,male,73,yes,no,0,0,EF:>50%,0,no poaf,Skejby,0,1.3,no,NA,0,non-transfused,0,<=2,0,cabgoff,0,cabgoff,non-transfused,67-73,<=40
NA,0,yes,no,no,26.99,male,69,no,no,0,0,EF:>50%,0,no poaf,Skejby,0,1.19,no,NA,0,non-transfused,0,<=2,0,cabgon,0,cabgon,non-transfused,67-73,<=40
21,0,no,no,no,20.83,male,69,no,yes,1,1,EF:30-50%,1,no poaf,Aalborg,0,NA,yes,1.909090909,11,>=14 days,0,NA,0,cabgon,0,cabgon,<14 days,67-73,<=40
NA,0,yes,no,no,20.28,female,53,no,no,0,0,EF:>50%,0,poaf,Skejby,0,NA,no,NA,0,non-transfused,0,NA,0,cabgoff,0,cabgoff,non-transfused,<60,<=40
NA,0,no,no,no,23.66,male,52,no,no,0,0,EF:>50%,0,no poaf,Skejby,0,0.92,no,NA,0,non-transfused,0,>2,0,cabgon,0,cabgon,non-transfused,<60,<=40
28,0,yes,no,no,23.62,female,77,no,no,0,0,EF:<30%,0,no poaf,Aalborg,0,NA,yes,20.25,4,>=14 days,0,NA,0,other,1,valve,>=14 days,>73,<=40
NA,0,no,no,no,27.38,male,70,no,no,0,0,EF:>50%,0,no poaf,Skejby,0,1,no,NA,0,non-transfused,0,<=2,0,cabgon,0,cabgon,non-transfused,67-73,<=40
NA,0,yes,no,no,20.68,male,77,no,no,0,0,EF:>50%,0,no poaf,Aalborg,0,1.09,no,NA,0,non-transfused,0,<=2,0,cabgon,0,cabgon,non-transfused,>73,<=40
NA,0,no,no,no,31.17,male,43,no,no,0,0,EF:>50%,0,no poaf,Skejby,0,0.55,no,NA,0,non-transfused,0,<=2,0,cabgoff,0,cabgoff,non-transfused,<60,<=40
NA,0,no,yes,no,29.04,male,74,no,no,0,0,EF:>50%,0,no poaf,Skejby,0,NA,no,NA,0,non-transfused,0,NA,0,cabgoff,0,cabgoff,non-transfused,>73,<=40
NA,0,no,no,no,22.91,male,46,no,no,0,0,EF:<30%,0,no poaf,Aalborg,0,7.89,no,NA,0,non-transfused,0,<=2,0,other,1,valve,non-transfused,<60,<=40
NA,0,yes,no,no,32.46,male,57,no,no,0,0,EF:>50%,0,no poaf,Skejby,0,NA,no,NA,0,non-transfused,0,NA,0,cabgoff,0,cabgoff,non-transfused,<60,<=40
NA,0,yes,no,no,18.17,female,78,yes,no,0,0,EF:>50%,0,poaf,Skejby,0,3.87,no,NA,0,non-transfused,0,>2,0,other,1,valve,non-transfused,>73,<=40
NA,0,yes,no,no,24.75,female,57,no,no,0,0,EF:>50%,0,no poaf,Skejby,0,NA,no,NA,0,non-transfused,0,NA,0,other,1,valve,non-transfused,<60,<=40
NA,0,yes,no,no,31.77,male,69,no,no,0,0,EF:>50%,0,no poaf,Skejby,0,0.64,no,NA,0,non-transfused,0,<=2,0,cabgoff,0,cabgoff,non-transfused,67-73,<=40
NA,0,yes,no,no,25.15,male,66,no,no,1,0,EF:30-50%,1,poaf,Skejby,0,NA,no,NA,0,non-transfused,0,NA,0,cabgon,0,cabgon,non-transfused,61-66,<=40
NA,0,no,no,no,28.28,female,70,no,no,0,0,EF:30-50%,0,poaf,Aalborg,0,1.52,no,NA,0,non-transfused,0,<=2,0,cabgon,0,cabgon,non-transfused,67-73,<=40
NA,0,yes,no,no,24.9,male,58,no,no,0,0,EF:>50%,0,no poaf,Skejby,0,0.55,no,NA,0,non-transfused,0,<=2,0,cabgoff,0,cabgoff,non-transfused,<60,<=40
NA,0,no,no,no,23.3,male,61,no,no,0,0,EF:>50%,0,no poaf,Skejby,NA,0.52,no,NA,0,non-transfused,0,<=2,0,other,1,valve,non-transfused,61-66,<=40
NA,0,no,no,no,22.99,male,73,no,no,0,0,EF:>50%,0,no poaf,Skejby,0,1.31,no,NA,0,non-transfused,0,>2,0,other,1,valve,non-transfused,67-73,<=40
8,0,no,no,no,24.93,male,72,no,yes,1,0,EF:>50%,0,no poaf,Skejby,0,4.63,yes,7.5,2,<14 days,0,>2,1,other,0,comb,<14 days,67-73,<=40
5,0,no,no,no,31.22,female,64,yes,no,0,0,EF:30-50%,0,poaf,Skejby,0,NA,yes,5,1,<14 days,0,NA,0,other,1,valve,<14 days,61-66,<=40
21,0,yes,no,no,21.26,male,64,no,yes,0,0,EF:>50%,0,no poaf,Skejby,0,1.06,yes,21,1,>=14 days,0,<=2,0,cabgon,0,cabgon,>=14 days,61-66,<=40
NA,0,no,no,yes,31.56,male,60,no,no,0,0,EF:>50%,0,poaf,Skejby,0,0.56,no,NA,0,non-transfused,0,<=2,0,other,1,valve,non-transfused,61-66,<=40
NA,0,yes,yes,yes,28.2,male,61,no,no,0,0,NA,1,no poaf,Skejby,0,0.6,no,NA,0,non-transfused,0,<=2,0,cabgon,0,cabgon,non-transfused,61-66,<=40
NA,0,yes,no,no,31.91,male,66,no,no,1,0,EF:>50%,0,no poaf,Skejby,0,0.83,no,NA,0,non-transfused,0,<=2,0,cabgon,0,cabgon,non-transfused,61-66,<=40
NA,0,yes,no,yes,26.35,male,68,no,no,0,0,EF:30-50%,1,no poaf,Skejby,0,1.34,no,NA,0,non-transfused,0,<=2,0,cabgoff,0,cabgoff,non-transfused,67-73,<=40
NA,0,no,no,no,21.63,female,69,no,no,0,0,NA,0,no poaf,Skejby,0,1.2,no,NA,0,non-transfused,0,<=2,0,cabgoff,0,cabgoff,non-transfused,67-73,<=40
NA,0,yes,no,no,30.45,male,61,no,no,0,0,EF:>50%,0,no poaf,Skejby,0,NA,no,NA,0,non-transfused,0,NA,0,cabgoff,0,cabgoff,non-transfused,61-66,<=40
NA,0,no,no,yes,24.34,male,72,no,no,0,0,EF:>50%,0,poaf,Skejby,0,1.81,no,NA,0,non-transfused,0,<=2,1,other,0,comb,non-transfused,67-73,<=40
NA,0,yes,no,no,27.68,male,41,no,no,0,0,EF:>50%,1,no poaf,Skejby,NA,0.58,no,NA,0,non-transfused,0,<=2,0,cabgon,0,cabgon,non-transfused,<60,<=40
NA,0,no,no,no,29.07,male,70,no,no,0,0,EF:>50%,0,no poaf,Skejby,0,NA,no,NA,0,non-transfused,0,NA,0,other,1,valve,non-transfused,67-73,<=40
NA,0,yes,no,no,23.33,male,63,no,no,0,0,EF:>50%,0,no poaf,Skejby,0,0.54,no,NA,0,non-transfused,0,<=2,0,cabgon,0,cabgon,non-transfused,61-66,<=40
NA,0,no,no,yes,24.38,male,67,no,yes,1,0,EF:<30%,0,no poaf,Aalborg,0,NA,no,NA,0,non-transfused,0,NA,0,cabgoff,0,cabgoff,non-transfused,67-73,<=40
NA,0,yes,yes,no,30.96,male,75,no,no,0,0,EF:>50%,0,no poaf,Aalborg,0,NA,no,NA,0,non-transfused,0,NA,0,cabgon,0,cabgon,non-transfused,>73,<=40
NA,0,yes,no,yes,24.76,male,56,no,no,0,0,EF:30-50%,0,no poaf,Skejby,0,0.68,no,NA,0,non-transfused,0,<=2,0,cabgoff,0,cabgoff,non-transfused,<60,<=40
NA,0,no,yes,yes,23.48,male,71,no,no,0,1,EF:>50%,0,poaf,Skejby,0,1.59,no,NA,0,non-transfused,0,<=2,0,cabgon,0,cabgon,non-transfused,67-73,<=40
NA,0,yes,no,no,24.45,female,64,no,no,0,0,EF:>50%,0,no poaf,Skejby,0,0.77,no,NA,0,non-transfused,0,<=2,0,cabgon,0,cabgon,non-transfused,61-66,<=40
NA,0,no,no,yes,24.34,male,62,no,yes,1,0,EF:>50%,0,no poaf,Skejby,0,NA,no,NA,0,non-transfused,0,NA,0,cabgon,0,cabgon,non-transfused,61-66,<=40
NA,0,yes,no,no,24.42,male,63,no,no,0,0,EF:>50%,1,no poaf,Skejby,0,NA,no,NA,0,non-transfused,0,NA,0,cabgoff,0,cabgoff,non-transfused,61-66,<=40
2,0,yes,no,no,40.48,female,63,yes,no,0,0,EF:30-50%,0,no poaf,Skejby,0,NA,yes,2,2,<14 days,0,NA,0,other,1,valve,<14 days,61-66,>40
NA,0,no,no,no,26.4,male,72,no,no,0,0,EF:30-50%,0,no poaf,Skejby,0,1.29,no,NA,0,non-transfused,0,<=2,0,cabgoff,0,cabgoff,non-transfused,67-73,<=40
7,0,no,no,yes,25.78,female,74,no,no,0,0,EF:>50%,1,no poaf,Skejby,0,NA,yes,2.8,5,<14 days,0,NA,0,other,1,valve,<14 days,>73,<=40
NA,0,yes,no,yes,25.11,male,64,no,no,0,0,EF:>50%,0,no poaf,Aalborg,0,NA,no,NA,0,non-transfused,0,NA,0,cabgon,0,cabgon,non-transfused,61-66,<=40
NA,0,no,no,no,25.35,male,61,no,no,0,0,NA,0,no poaf,Skejby,0,NA,no,NA,0,non-transfused,0,NA,0,other,1,valve,non-transfused,61-66,<=40
NA,0,no,no,yes,25.01,male,69,no,no,0,0,EF:30-50%,0,poaf,Skejby,0,NA,no,NA,0,non-transfused,0,NA,0,cabgon,0,cabgon,non-transfused,67-73,<=40
14,0,yes,no,no,23.63,female,70,yes,yes,1,0,EF:<30%,1,no poaf,Skejby,0,14.57,yes,13.75,4,>=14 days,1,>2,0,cabgon,0,cabgon,<14 days,67-73,<=40
NA,0,no,no,no,23.85,male,56,no,no,0,0,EF:>50%,0,no poaf,Aalborg,0,0.5,no,NA,0,non-transfused,0,<=2,0,other,1,valve,non-transfused,<60,<=40
NA,0,no,no,no,24.44,male,52,no,no,0,0,EF:>50%,0,no poaf,Skejby,0,0.55,no,NA,0,non-transfused,0,<=2,0,cabgon,0,cabgon,non-transfused,<60,<=40
28,0,yes,no,yes,25.73,male,71,yes,no,0,0,EF:30-50%,0,poaf,Skejby,0,10.79,yes,27.5,2,>=14 days,0,<=2,1,other,0,comb,>=14 days,67-73,<=40
NA,0,yes,no,no,29.41,male,42,no,no,0,0,EF:>50%,0,no poaf,Skejby,0,NA,no,NA,0,non-transfused,0,NA,0,cabgon,0,cabgon,non-transfused,<60,<=40
NA,0,no,no,yes,27.73,male,64,no,no,0,0,EF:>50%,0,no poaf,Skejby,0,0.97,no,NA,0,non-transfused,0,<=2,1,other,0,comb,non-transfused,61-66,<=40
NA,0,no,yes,yes,34.48,male,66,no,no,0,0,EF:30-50%,0,no poaf,Skejby,0,NA,no,NA,0,non-transfused,0,NA,0,other,1,valve,non-transfused,61-66,<=40
NA,0,yes,no,no,28.09,male,63,no,no,0,NA,EF:>50%,1,no poaf,Skejby,0,0.63,no,NA,0,non-transfused,0,<=2,0,cabgon,0,cabgon,non-transfused,61-66,<=40
NA,0,no,no,no,24.22,male,68,no,no,0,0,EF:>50%,0,no poaf,Skejby,0,0.84,no,NA,0,non-transfused,0,>2,0,other,1,valve,non-transfused,67-73,<=40
NA,0,no,no,no,37.22,male,74,no,no,0,0,EF:>50%,0,poaf,Skejby,0,0.82,no,NA,0,non-transfused,0,<=2,0,cabgon,0,cabgon,non-transfused,>73,<=40
21,0,no,no,no,25.47,male,73,no,no,0,0,EF:<30%,1,no poaf,Skejby,0,27.34,yes,21,9,>=14 days,0,<=2,0,cabgon,0,cabgon,>=14 days,67-73,<=40
NA,0,yes,no,yes,22.94,male,76,no,no,0,0,EF:>50%,0,no poaf,Skejby,0,1.06,no,NA,0,non-transfused,0,<=2,0,cabgoff,0,cabgoff,non-transfused,>73,<=40
NA,0,yes,yes,yes,35.99,male,57,no,no,0,0,EF:>50%,0,no poaf,Aalborg,0,0.5,no,NA,0,non-transfused,0,<=2,0,cabgon,0,cabgon,non-transfused,<60,<=40
NA,0,yes,no,no,29.32,male,57,no,no,0,0,EF:30-50%,1,no poaf,Skejby,0,NA,no,NA,0,non-transfused,0,NA,0,cabgon,0,cabgon,non-transfused,<60,<=40
NA,0,yes,no,no,34.04,male,74,no,no,0,0,EF:30-50%,0,no poaf,Skejby,0,1.83,no,NA,0,non-transfused,0,>2,1,other,0,comb,non-transfused,>73,<=40
NA,0,yes,no,no,27.78,male,54,no,no,0,0,NA,1,no poaf,Skejby,0,NA,no,NA,0,non-transfused,0,NA,0,cabgon,0,cabgon,non-transfused,<60,<=40
26,0,no,no,no,26.22,male,54,no,no,0,0,EF:>50%,1,no poaf,Skejby,0,NA,yes,26,2,>=14 days,0,NA,0,cabgon,0,cabgon,>=14 days,<60,<=40
20,0,yes,no,no,26.3,male,77,no,no,0,0,EF:<30%,0,no poaf,Aalborg,0,NA,yes,20,2,>=14 days,0,NA,0,other,1,valve,>=14 days,>73,<=40
5,0,no,no,no,20.96,male,84,no,no,0,0,EF:>50%,0,poaf,Skejby,0,NA,yes,5,6,<14 days,0,NA,0,other,1,valve,<14 days,>73,<=40
NA,0,yes,no,no,22.34,male,46,no,no,0,0,EF:>50%,0,no poaf,Skejby,0,0.55,no,NA,0,non-transfused,0,<=2,0,cabgon,0,cabgon,non-transfused,<60,<=40
NA,0,no,yes,yes,25.59,male,55,no,no,0,0,EF:>50%,0,no poaf,Skejby,0,0.56,no,NA,0,non-transfused,0,<=2,0,other,1,valve,non-transfused,<60,<=40
NA,0,no,no,no,24.21,male,75,no,no,0,0,EF:>50%,0,no poaf,Skejby,0,NA,no,NA,0,non-transfused,0,NA,0,cabgon,0,cabgon,non-transfused,>73,<=40
NA,0,yes,no,no,33.64,male,44,no,no,0,0,EF:<30%,0,no poaf,Aalborg,0,NA,no,NA,0,non-transfused,0,NA,0,other,1,valve,non-transfused,<60,<=40
NA,0,no,no,no,24.77,female,81,no,no,0,0,EF:>50%,0,no poaf,Aalborg,0,NA,no,NA,0,non-transfused,0,NA,0,other,1,valve,non-transfused,>73,<=40
NA,0,yes,no,no,19.83,female,54,no,no,0,0,EF:>50%,0,no poaf,Aalborg,0,0.93,no,NA,0,non-transfused,0,<=2,0,cabgoff,0,cabgoff,non-transfused,<60,<=40
NA,0,yes,yes,no,30.39,male,80,no,no,0,0,EF:>50%,0,no poaf,Skejby,0,1.32,no,NA,0,non-transfused,0,<=2,0,cabgoff,0,cabgoff,non-transfused,>73,<=40
NA,0,yes,no,no,20.97,male,74,no,no,0,0,EF:>50%,0,no poaf,Skejby,0,NA,no,NA,0,non-transfused,0,NA,0,cabgoff,0,cabgoff,non-transfused,>73,<=40
NA,0,yes,yes,yes,24.21,male,64,no,no,0,0,NA,1,no poaf,Aalborg,0,1.34,no,NA,0,non-transfused,0,<=2,0,cabgoff,0,cabgoff,non-transfused,61-66,<=40
NA,0,no,no,yes,30.45,male,64,no,no,0,0,EF:30-50%,0,no poaf,Skejby,0,1.98,no,NA,0,non-transfused,0,<=2,1,other,0,comb,non-transfused,61-66,<=40
NA,0,no,yes,no,21.45,male,45,no,no,0,0,EF:>50%,0,no poaf,Skejby,0,0.5,no,NA,0,non-transfused,0,<=2,0,cabgon,0,cabgon,non-transfused,<60,<=40
NA,0,no,no,yes,30.03,male,66,no,yes,0,0,EF:>50%,0,poaf,Skejby,0,1.12,no,NA,0,non-transfused,0,<=2,0,cabgon,0,cabgon,non-transfused,61-66,<=40
NA,0,no,no,no,25.99,male,70,no,yes,0,0,EF:>50%,0,no poaf,Skejby,0,NA,no,NA,0,non-transfused,0,NA,0,cabgon,0,cabgon,non-transfused,67-73,<=40
12,0,yes,no,no,21.47,male,79,yes,no,0,0,EF:30-50%,0,poaf,Skejby,0,NA,yes,11.66666667,3,<14 days,0,NA,0,cabgoff,0,cabgoff,<14 days,>73,<=40
11,0,no,yes,yes,26.99,male,55,yes,no,0,0,EF:>50%,0,no poaf,Aalborg,0,NA,yes,3.666666667,3,<14 days,0,NA,0,other,1,valve,<14 days,<60,<=40
24,0,yes,yes,yes,27.34,male,69,no,yes,0,0,EF:>50%,0,no poaf,Aalborg,0,NA,yes,23.66666667,3,>=14 days,0,NA,1,other,0,comb,>=14 days,67-73,<=40
NA,0,no,no,no,29.07,male,64,no,no,0,0,NA,0,poaf,Skejby,0,NA,no,NA,0,non-transfused,0,NA,0,other,1,valve,non-transfused,61-66,<=40
NA,0,no,no,yes,21.3,male,60,no,no,0,0,EF:>50%,0,no poaf,Aalborg,0,NA,no,NA,0,non-transfused,0,NA,0,other,1,valve,non-transfused,61-66,<=40
NA,0,yes,no,yes,31.59,male,69,no,no,0,0,EF:>50%,0,no poaf,Aalborg,0,0.97,no,NA,0,non-transfused,0,<=2,0,other,1,valve,non-transfused,67-73,<=40
20,0,no,no,no,20.2,male,48,no,yes,1,0,EF:>50%,0,no poaf,Skejby,0,5.25,yes,20,3,>=14 days,0,>2,0,other,1,valve,>=14 days,<60,<=40
NA,0,no,yes,yes,31.23,female,71,no,no,0,0,EF:>50%,0,no poaf,Skejby,0,NA,no,NA,0,non-transfused,0,NA,0,cabgon,0,cabgon,non-transfused,67-73,<=40
18,0,no,no,no,34.72,male,51,no,no,0,0,EF:>50%,0,poaf,Skejby,0,0.96,yes,13,3,>=14 days,0,<=2,1,other,0,comb,<14 days,<60,<=40
NA,0,no,no,no,20.52,female,29,no,no,0,0,EF:>50%,0,no poaf,Skejby,0,NA,no,NA,0,non-transfused,0,NA,0,other,1,valve,non-transfused,<60,<=40
NA,0,no,yes,no,32.28,male,57,yes,no,0,0,EF:>50%,0,no poaf,Skejby,0,NA,no,NA,0,non-transfused,0,NA,0,cabgon,0,cabgon,non-transfused,<60,<=40
NA,0,yes,no,no,25.83,male,60,no,no,0,0,EF:30-50%,1,no poaf,Aalborg,0,NA,no,NA,0,non-transfused,0,NA,0,cabgon,0,cabgon,non-transfused,61-66,<=40
NA,0,yes,yes,yes,25.1,male,82,no,yes,0,0,EF:30-50%,0,no poaf,Aalborg,0,NA,no,NA,0,non-transfused,0,NA,0,cabgon,0,cabgon,non-transfused,>73,<=40
5,0,yes,no,no,26.67,female,80,yes,no,0,1,EF:30-50%,1,no poaf,Skejby,0,NA,yes,5,4,<14 days,1,NA,1,other,0,comb,<14 days,>73,<=40
NA,0,no,no,yes,25.5,male,64,no,no,0,0,EF:>50%,0,no poaf,Skejby,NA,1.02,no,NA,0,non-transfused,0,>2,0,other,1,valve,non-transfused,61-66,<=40
NA,0,yes,yes,yes,39.63,female,67,no,no,0,0,EF:>50%,0,no poaf,Aalborg,0,1.14,no,NA,0,non-transfused,0,<=2,0,cabgoff,0,cabgoff,non-transfused,67-73,<=40
NA,0,yes,yes,yes,34.96,female,87,no,no,0,0,EF:>50%,1,poaf,Aalborg,0,NA,no,NA,0,non-transfused,0,NA,0,cabgon,0,cabgon,non-transfused,>73,<=40
NA,0,no,no,no,20.43,female,66,no,no,0,0,EF:>50%,0,no poaf,Skejby,0,NA,no,NA,0,non-transfused,0,NA,0,other,1,valve,non-transfused,61-66,<=40
NA,0,no,no,no,24.49,male,35,no,no,0,0,EF:>50%,0,no poaf,Skejby,NA,0.56,no,NA,0,non-transfused,0,<=2,0,other,1,valve,non-transfused,<60,<=40
7,0,yes,no,no,25.46,male,75,no,no,0,0,EF:>50%,0,no poaf,Skejby,0,NA,yes,7,1,<14 days,0,NA,1,other,0,comb,<14 days,>73,<=40
23,0,yes,no,yes,26.73,male,83,no,no,0,0,EF:<30%,1,poaf,Aalborg,0,6.66,yes,23,6,>=14 days,1,<=2,0,other,1,valve,>=14 days,>73,<=40
11,0,yes,no,no,27.76,male,59,no,no,0,0,EF:>50%,1,no poaf,Aalborg,0,NA,yes,11,1,<14 days,0,NA,0,cabgon,0,cabgon,<14 days,<60,<=40
7,0,yes,yes,no,27.12,male,77,no,yes,0,0,EF:>50%,0,no poaf,Skejby,0,NA,yes,7,2,<14 days,0,NA,1,other,0,comb,<14 days,>73,<=40
NA,0,no,no,yes,30.93,male,78,no,yes,0,0,EF:>50%,0,no poaf,Skejby,0,1.9,no,NA,0,non-transfused,0,<=2,0,cabgon,0,cabgon,non-transfused,>73,<=40
NA,0,no,no,yes,21.71,male,58,no,no,0,0,EF:30-50%,0,no poaf,Aalborg,0,NA,no,NA,0,non-transfused,0,NA,0,other,1,valve,non-transfused,<60,<=40
NA,0,yes,no,yes,23.53,male,71,no,no,0,0,EF:>50%,0,no poaf,Skejby,0,0.92,no,NA,0,non-transfused,0,<=2,0,cabgon,0,cabgon,non-transfused,67-73,<=40
NA,0,yes,no,no,29.06,male,55,no,no,0,0,EF:>50%,0,no poaf,Skejby,0,0.5,no,NA,0,non-transfused,0,<=2,0,cabgoff,0,cabgoff,non-transfused,<60,<=40
NA,0,yes,no,no,19.6,female,76,no,no,0,0,EF:>50%,0,no poaf,Skejby,0,NA,no,NA,0,non-transfused,0,NA,0,other,1,valve,non-transfused,>73,<=40
NA,0,no,yes,no,27.47,male,66,no,no,1,0,EF:>50%,0,poaf,Skejby,0,NA,no,NA,0,non-transfused,0,NA,0,cabgon,0,cabgon,non-transfused,61-66,<=40
17,0,yes,yes,yes,25.95,female,64,no,no,0,0,EF:30-50%,1,no poaf,Skejby,0,2.62,yes,17,1,>=14 days,0,>2,0,cabgon,0,cabgon,>=14 days,61-66,<=40
NA,0,yes,yes,no,26.37,male,66,no,no,0,0,EF:30-50%,0,poaf,Skejby,0,2.09,no,NA,0,non-transfused,0,<=2,0,cabgon,0,cabgon,non-transfused,61-66,<=40
NA,0,yes,no,yes,23.26,male,75,no,no,0,0,EF:>50%,0,no poaf,Aalborg,0,NA,no,NA,0,non-transfused,0,NA,0,cabgon,0,cabgon,non-transfused,>73,<=40
14,0,no,no,yes,25.99,female,77,no,no,0,0,EF:>50%,0,no poaf,Aalborg,0,1.51,yes,14,1,>=14 days,0,<=2,0,other,1,valve,>=14 days,>73,<=40
NA,0,no,yes,yes,25,female,69,no,no,0,0,EF:>50%,0,poaf,Skejby,0,NA,no,NA,0,non-transfused,0,NA,0,cabgon,0,cabgon,non-transfused,67-73,<=40
35,0,no,no,no,25.71,male,83,no,no,0,0,EF:>50%,0,no poaf,Aalborg,0,NA,yes,15,4,>=14 days,0,NA,0,other,1,valve,>=14 days,>73,<=40
NA,0,yes,no,yes,30.3,male,64,no,no,0,0,EF:30-50%,0,no poaf,Aalborg,0,NA,no,NA,0,non-transfused,0,NA,0,cabgon,0,cabgon,non-transfused,61-66,<=40
NA,0,no,no,no,20.83,female,79,no,no,0,0,EF:>50%,0,no poaf,Aalborg,0,1.43,no,NA,0,non-transfused,0,<=2,0,other,1,valve,non-transfused,>73,<=40
NA,0,yes,no,yes,24.91,male,62,no,no,0,0,EF:30-50%,0,no poaf,Skejby,0,NA,no,NA,0,non-transfused,0,NA,0,cabgon,0,cabgon,non-transfused,61-66,<=40
NA,0,yes,no,yes,20.7,male,64,yes,no,0,0,EF:>50%,1,no poaf,Skejby,0,NA,no,NA,0,non-transfused,0,NA,0,cabgon,0,cabgon,non-transfused,61-66,<=40
NA,0,no,no,no,27.73,male,80,no,no,0,0,EF:>50%,0,poaf,Skejby,0,0.98,no,NA,0,non-transfused,0,<=2,0,other,1,valve,non-transfused,>73,<=40
25,0,yes,no,yes,24.96,male,71,no,no,0,0,EF:30-50%,0,no poaf,Aalborg,0,7.07,yes,14.25,4,>=14 days,0,<=2,0,other,1,valve,>=14 days,67-73,<=40
NA,0,yes,yes,no,27.1,female,76,no,no,0,0,EF:>50%,0,poaf,Aalborg,0,NA,no,NA,0,non-transfused,0,NA,1,other,0,comb,non-transfused,>73,<=40
NA,0,no,yes,no,25,male,75,no,no,0,0,EF:>50%,0,poaf,Skejby,0,NA,no,NA,0,non-transfused,0,NA,0,other,1,valve,non-transfused,>73,<=40
NA,0,no,no,no,35.24,male,64,no,no,0,0,EF:>50%,0,no poaf,Skejby,0,0.75,no,NA,0,non-transfused,0,>2,0,other,1,valve,non-transfused,61-66,<=40
NA,0,yes,no,no,24.39,male,69,no,no,1,0,EF:30-50%,0,poaf,Skejby,0,NA,no,NA,0,non-transfused,0,NA,0,cabgon,0,cabgon,non-transfused,67-73,<=40
NA,0,no,yes,yes,26.35,female,76,yes,yes,0,0,NA,0,poaf,Aalborg,0,NA,no,NA,0,non-transfused,0,NA,0,cabgon,0,cabgon,non-transfused,>73,<=40
NA,0,yes,yes,no,26.17,female,91,no,no,0,0,EF:>50%,0,poaf,Skejby,0,NA,no,NA,0,non-transfused,0,NA,0,other,1,valve,non-transfused,>73,<=40
3,0,yes,no,no,26.67,female,79,no,no,0,0,EF:30-50%,1,poaf,Skejby,0,NA,yes,3,2,<14 days,0,NA,0,cabgoff,0,cabgoff,<14 days,>73,<=40
NA,0,yes,no,no,30.61,male,61,yes,no,0,0,EF:>50%,0,poaf,Skejby,0,0.69,no,NA,0,non-transfused,0,<=2,0,cabgon,0,cabgon,non-transfused,61-66,<=40
NA,0,yes,yes,no,25.1,male,68,yes,no,0,0,EF:>50%,0,no poaf,Aalborg,0,NA,no,NA,0,non-transfused,0,NA,0,cabgon,0,cabgon,non-transfused,67-73,<=40
NA,0,no,no,no,20.7,female,56,no,no,0,0,EF:>50%,0,no poaf,Skejby,0,NA,no,NA,0,non-transfused,0,NA,0,cabgon,0,cabgon,non-transfused,<60,<=40
NA,0,no,yes,yes,21.21,male,67,no,yes,0,0,EF:30-50%,0,no poaf,Aalborg,0,NA,no,NA,0,non-transfused,0,NA,0,cabgon,0,cabgon,non-transfused,67-73,<=40
NA,0,yes,yes,yes,27.76,male,75,no,no,0,NA,EF:30-50%,1,no poaf,Aalborg,0,6.49,no,NA,0,non-transfused,0,>2,0,cabgoff,0,cabgoff,non-transfused,>73,<=40
NA,0,no,no,yes,27.64,male,82,no,no,0,0,EF:>50%,0,no poaf,Skejby,0,1.4,no,NA,0,non-transfused,0,<=2,0,cabgon,0,cabgon,non-transfused,>73,<=40
NA,0,no,no,no,30.48,female,55,no,no,0,0,EF:>50%,0,no poaf,Skejby,0,NA,no,NA,0,non-transfused,0,NA,0,cabgoff,0,cabgoff,non-transfused,<60,<=40
NA,0,yes,no,no,23.67,male,72,no,no,0,0,EF:30-50%,0,poaf,Skejby,0,NA,no,NA,0,non-transfused,0,NA,1,other,0,comb,non-transfused,67-73,<=40
NA,0,no,no,no,22.01,male,46,no,no,0,0,EF:>50%,0,no poaf,Skejby,0,NA,no,NA,0,non-transfused,0,NA,0,other,1,valve,non-transfused,<60,<=40
NA,0,no,no,no,26.37,male,55,no,no,0,0,EF:>50%,1,no poaf,Skejby,0,NA,no,NA,0,non-transfused,0,NA,0,cabgon,0,cabgon,non-transfused,<60,<=40
NA,0,no,yes,no,23.51,male,73,no,no,0,0,EF:>50%,0,poaf,Skejby,0,NA,no,NA,0,non-transfused,0,NA,0,other,1,valve,non-transfused,67-73,<=40
20,0,yes,yes,yes,28.65,female,71,no,yes,0,0,EF:30-50%,0,poaf,Aalborg,0,NA,yes,10.77777778,27,>=14 days,1,NA,0,cabgon,0,cabgon,<14 days,67-73,<=40
NA,0,yes,no,no,25.64,female,63,no,no,0,0,NA,0,no poaf,Skejby,0,0.91,no,NA,0,non-transfused,0,<=2,0,cabgon,0,cabgon,non-transfused,61-66,<=40
NA,0,yes,no,no,30.27,male,72,no,no,0,0,EF:>50%,0,no poaf,Aalborg,0,NA,no,NA,0,non-transfused,0,NA,0,other,1,valve,non-transfused,67-73,<=40
NA,0,no,no,no,20.2,female,73,no,no,0,0,EF:>50%,0,no poaf,Aalborg,0,NA,no,NA,0,non-transfused,0,NA,1,other,0,comb,non-transfused,67-73,<=40
NA,0,no,no,no,23.92,male,64,no,no,0,0,EF:>50%,0,no poaf,Aalborg,0,2.08,no,NA,0,non-transfused,0,>2,0,other,1,valve,non-transfused,61-66,<=40
NA,0,yes,yes,yes,34.82,male,49,no,no,1,0,NA,0,no poaf,Aalborg,0,NA,no,NA,0,non-transfused,0,NA,0,cabgon,0,cabgon,non-transfused,<60,<=40
NA,0,no,no,yes,11.69,male,63,no,no,0,NA,EF:30-50%,0,no poaf,Aalborg,0,0.83,no,NA,0,non-transfused,0,<=2,0,other,1,valve,non-transfused,61-66,<=40
NA,0,no,no,no,34.78,female,67,no,no,0,0,EF:>50%,0,no poaf,Aalborg,0,NA,no,NA,0,non-transfused,0,NA,0,other,1,valve,non-transfused,67-73,<=40
NA,0,no,no,no,33.3,male,76,no,no,0,0,EF:>50%,0,no poaf,Skejby,0,NA,no,NA,0,non-transfused,0,NA,0,other,1,valve,non-transfused,>73,<=40
NA,0,yes,no,no,26.87,male,60,no,no,0,0,EF:>50%,0,no poaf,Skejby,0,1,no,NA,0,non-transfused,0,<=2,0,cabgon,0,cabgon,non-transfused,61-66,<=40
32,0,yes,no,yes,26.04,male,76,no,no,0,0,EF:<30%,0,no poaf,Aalborg,0,8,yes,32,1,>=14 days,0,<=2,0,cabgon,0,cabgon,>=14 days,>73,<=40
NA,0,yes,no,yes,24,male,60,no,no,1,0,EF:>50%,0,poaf,Skejby,0,NA,no,NA,0,non-transfused,0,NA,0,cabgoff,0,cabgoff,non-transfused,61-66,<=40
NA,0,yes,no,no,31.55,female,71,no,no,0,0,EF:>50%,0,poaf,Skejby,0,NA,no,NA,0,non-transfused,0,NA,0,cabgoff,0,cabgoff,non-transfused,67-73,<=40
NA,0,no,no,no,31.12,male,65,no,no,0,0,EF:>50%,0,poaf,Skejby,0,NA,no,NA,0,non-transfused,0,NA,0,other,1,valve,non-transfused,61-66,<=40
NA,0,no,no,no,22.4,male,66,no,no,0,0,EF:>50%,0,no poaf,Aalborg,0,NA,no,NA,0,non-transfused,0,NA,0,cabgon,0,cabgon,non-transfused,61-66,<=40
NA,0,no,yes,no,26.53,male,77,yes,no,0,0,EF:>50%,0,no poaf,Skejby,0,1.46,no,NA,0,non-transfused,0,<=2,0,cabgoff,0,cabgoff,non-transfused,>73,<=40
NA,0,yes,yes,yes,38.87,female,78,yes,no,0,0,EF:30-50%,0,poaf,Skejby,0,NA,no,NA,0,non-transfused,0,NA,0,other,1,valve,non-transfused,>73,<=40
NA,0,yes,no,no,24.38,male,77,no,no,0,NA,NA,1,no poaf,Aalborg,0,0.94,no,NA,0,non-transfused,0,<=2,0,cabgoff,0,cabgoff,non-transfused,>73,<=40
NA,0,yes,yes,no,28.73,male,82,no,no,0,0,EF:>50%,0,no poaf,Aalborg,0,1.25,no,NA,0,non-transfused,0,>2,0,other,1,valve,non-transfused,>73,<=40
NA,0,yes,no,no,27.97,male,69,no,no,0,0,EF:>50%,1,no poaf,Aalborg,0,1.01,no,NA,0,non-transfused,0,<=2,0,cabgon,0,cabgon,non-transfused,67-73,<=40
NA,0,yes,yes,no,34.54,male,74,no,no,0,0,EF:>50%,0,no poaf,Aalborg,0,1.2,no,NA,0,non-transfused,0,<=2,0,cabgon,0,cabgon,non-transfused,>73,<=40
14,0,no,no,no,22.68,female,73,yes,no,0,0,EF:>50%,0,no poaf,Aalborg,0,1.96,yes,3.5,4,>=14 days,0,>2,0,other,1,valve,<14 days,67-73,<=40
NA,0,yes,no,yes,28.41,male,56,no,no,0,0,EF:<30%,1,poaf,Skejby,0,1.44,no,NA,0,non-transfused,0,<=2,0,cabgon,0,cabgon,non-transfused,<60,<=40
NA,0,yes,no,no,27.16,male,67,no,no,0,0,EF:>50%,1,poaf,Skejby,0,0.71,no,NA,0,non-transfused,0,<=2,0,cabgon,0,cabgon,non-transfused,67-73,<=40
NA,0,no,yes,yes,32.41,male,67,no,no,0,0,EF:>50%,0,no poaf,Aalborg,0,0.61,no,NA,0,non-transfused,0,<=2,0,cabgoff,0,cabgoff,non-transfused,67-73,<=40
NA,0,yes,no,no,31.1,male,54,no,no,0,0,EF:30-50%,0,no poaf,Skejby,0,0.68,no,NA,0,non-transfused,0,<=2,0,cabgon,0,cabgon,non-transfused,<60,<=40
NA,0,yes,no,yes,27.78,male,68,no,no,0,0,NA,0,no poaf,Skejby,0,1.08,no,NA,0,non-transfused,0,<=2,1,other,0,comb,non-transfused,67-73,<=40
NA,0,yes,yes,yes,38.09,male,42,no,no,0,0,EF:>50%,0,no poaf,Skejby,0,NA,no,NA,0,non-transfused,0,NA,0,cabgon,0,cabgon,non-transfused,<60,<=40
17,0,no,no,no,33.63,male,60,no,no,0,0,EF:30-50%,1,no poaf,Aalborg,0,1.06,yes,3.4,10,>=14 days,0,>2,0,cabgon,0,cabgon,<14 days,61-66,<=40
NA,0,yes,no,yes,42.44,male,40,no,no,0,0,EF:>50%,1,no poaf,Skejby,0,NA,no,NA,0,non-transfused,0,NA,0,cabgon,0,cabgon,non-transfused,<60,>40
27,0,yes,no,yes,28.73,male,47,no,no,0,0,EF:>50%,1,no poaf,Aalborg,0,NA,yes,26.25,12,>=14 days,0,NA,0,other,1,valve,>=14 days,<60,<=40
NA,0,no,no,no,25.7,male,51,no,no,0,0,EF:>50%,0,no poaf,Skejby,1,0.79,no,NA,0,non-transfused,0,<=2,0,cabgoff,0,cabgoff,non-transfused,<60,<=40
14,0,yes,yes,no,25.06,male,57,no,no,0,0,EF:>50%,1,no poaf,Aalborg,0,NA,yes,14,1,>=14 days,0,NA,1,other,0,comb,>=14 days,<60,<=40
NA,0,yes,no,no,28.39,male,71,no,no,0,0,EF:>50%,0,poaf,Aalborg,0,NA,no,NA,0,non-transfused,0,NA,1,other,0,comb,non-transfused,67-73,<=40
NA,0,yes,no,no,35.49,male,55,no,no,0,0,EF:<30%,0,no poaf,Skejby,0,NA,no,NA,0,non-transfused,0,NA,0,cabgon,0,cabgon,non-transfused,<60,<=40
NA,0,no,no,no,24.82,male,66,no,no,0,0,EF:>50%,0,no poaf,Skejby,0,0.8,no,NA,0,non-transfused,0,<=2,0,cabgon,0,cabgon,non-transfused,61-66,<=40
NA,0,no,no,yes,26.01,male,41,no,no,0,0,EF:<30%,0,no poaf,Skejby,0,10.15,no,NA,0,non-transfused,0,>2,0,other,1,valve,non-transfused,<60,<=40
NA,0,yes,no,no,28.86,male,72,no,no,0,0,EF:>50%,0,poaf,Skejby,0,NA,no,NA,0,non-transfused,0,NA,0,cabgoff,0,cabgoff,non-transfused,67-73,<=40
8,0,yes,no,no,23.01,female,60,yes,no,0,0,EF:>50%,0,no poaf,Skejby,0,NA,yes,8,1,<14 days,0,NA,0,cabgoff,0,cabgoff,<14 days,61-66,<=40
NA,0,no,no,yes,23.84,male,69,no,no,0,0,EF:30-50%,0,no poaf,Aalborg,0,0.88,no,NA,0,non-transfused,0,<=2,0,cabgon,0,cabgon,non-transfused,67-73,<=40
34,0,no,no,yes,29.38,male,51,no,no,0,0,EF:>50%,0,no poaf,Skejby,0,1.16,yes,24.9,10,>=14 days,0,>2,0,other,1,valve,>=14 days,<60,<=40
NA,0,no,no,no,31.21,male,62,no,no,0,0,EF:>50%,1,no poaf,Skejby,0,NA,no,NA,0,non-transfused,0,NA,0,cabgon,0,cabgon,non-transfused,61-66,<=40
NA,0,yes,yes,yes,28.72,male,61,no,no,0,0,EF:30-50%,1,no poaf,Skejby,0,NA,no,NA,0,non-transfused,0,NA,0,cabgon,0,cabgon,non-transfused,61-66,<=40
20,0,no,yes,no,23.46,male,82,no,no,0,0,EF:>50%,0,no poaf,Aalborg,0,1.6,yes,20,2,>=14 days,0,<=2,1,other,0,comb,>=14 days,>73,<=40
NA,0,yes,yes,no,40.06,female,73,yes,no,0,0,EF:>50%,0,no poaf,Skejby,0,NA,no,NA,0,non-transfused,0,NA,0,other,1,valve,non-transfused,67-73,>40
NA,0,no,no,no,24.44,female,76,no,no,0,0,EF:30-50%,0,no poaf,Skejby,0,NA,no,NA,0,non-transfused,0,NA,0,other,1,valve,non-transfused,>73,<=40
15,0,no,no,no,19.59,female,74,no,no,0,0,EF:>50%,1,no poaf,Skejby,0,3.2,yes,5,6,>=14 days,0,<=2,0,cabgon,0,cabgon,<14 days,>73,<=40
NA,0,yes,yes,yes,27.06,male,72,no,no,0,0,EF:<30%,0,no poaf,Skejby,0,4.81,no,NA,0,non-transfused,0,>2,0,other,1,valve,non-transfused,67-73,<=40
NA,0,yes,no,yes,29.65,male,64,yes,no,0,0,EF:>50%,0,no poaf,Aalborg,0,1.22,no,NA,0,non-transfused,0,>2,0,cabgon,0,cabgon,non-transfused,61-66,<=40
NA,0,no,no,no,18.7,male,55,no,no,0,0,EF:30-50%,0,no poaf,Aalborg,0,2.41,no,NA,0,non-transfused,0,<=2,1,other,0,comb,non-transfused,<60,<=40
8,0,yes,no,yes,38.48,male,67,no,no,0,0,EF:>50%,0,poaf,Skejby,0,3.58,yes,8,4,<14 days,0,<=2,0,other,1,valve,<14 days,67-73,<=40
NA,0,no,no,no,27.38,male,68,no,no,0,0,EF:>50%,0,poaf,Aalborg,0,NA,no,NA,0,non-transfused,0,NA,0,other,1,valve,non-transfused,67-73,<=40
NA,0,no,no,no,26.32,male,57,no,no,0,0,EF:30-50%,0,no poaf,Skejby,0,0.68,no,NA,0,non-transfused,0,<=2,0,cabgoff,0,cabgoff,non-transfused,<60,<=40
NA,0,yes,no,yes,29.24,male,46,no,no,0,0,EF:>50%,0,no poaf,Skejby,0,0.95,no,NA,0,non-transfused,0,<=2,0,cabgon,0,cabgon,non-transfused,<60,<=40
NA,0,yes,yes,yes,24.96,male,84,no,no,0,0,EF:>50%,0,no poaf,Skejby,0,NA,no,NA,0,non-transfused,0,NA,0,cabgoff,0,cabgoff,non-transfused,>73,<=40
NA,0,yes,no,no,23.37,male,63,no,no,0,0,EF:>50%,1,poaf,Skejby,0,NA,no,NA,0,non-transfused,0,NA,0,cabgon,0,cabgon,non-transfused,61-66,<=40
NA,0,no,no,no,23.72,male,15,no,no,0,0,EF:>50%,0,no poaf,Skejby,0,0.56,no,NA,0,non-transfused,0,<=2,0,other,1,valve,non-transfused,<60,<=40
NA,0,no,no,no,28.08,male,69,no,no,0,0,EF:>50%,0,no poaf,Aalborg,0,0.72,no,NA,0,non-transfused,0,<=2,0,other,1,valve,non-transfused,67-73,<=40
NA,0,no,no,no,27.82,female,74,no,no,0,0,EF:>50%,0,no poaf,Skejby,0,NA,no,NA,0,non-transfused,0,NA,0,other,1,valve,non-transfused,>73,<=40
NA,0,yes,yes,no,32.77,male,66,no,no,0,0,EF:>50%,0,no poaf,Skejby,0,0.79,no,NA,0,non-transfused,0,>2,0,cabgon,0,cabgon,non-transfused,61-66,<=40
22,0,yes,no,no,27.47,female,72,no,no,0,0,EF:>50%,1,no poaf,Skejby,NA,17.62,yes,15.2,5,>=14 days,0,<=2,0,cabgon,0,cabgon,>=14 days,67-73,<=40
15,0,no,no,no,28.35,female,62,no,no,0,0,EF:>50%,0,no poaf,Skejby,0,0.89,yes,15,1,>=14 days,1,>2,0,other,1,valve,>=14 days,61-66,<=40
NA,0,yes,no,no,25.35,male,65,no,no,0,0,EF:>50%,0,no poaf,Skejby,0,0.78,no,NA,0,non-transfused,0,<=2,0,cabgon,0,cabgon,non-transfused,61-66,<=40
NA,0,no,no,no,29.39,male,48,no,no,0,0,EF:>50%,0,no poaf,Skejby,0,0.55,no,NA,0,non-transfused,0,<=2,0,cabgon,0,cabgon,non-transfused,<60,<=40
32,0,no,no,no,23.59,female,62,no,no,0,NA,EF:>50%,0,no poaf,Skejby,0,0.66,yes,25.5,2,>=14 days,0,<=2,0,cabgon,0,cabgon,>=14 days,61-66,<=40
NA,0,no,no,yes,27.58,female,73,no,no,0,0,EF:>50%,0,poaf,Skejby,0,NA,no,NA,0,non-transfused,0,NA,0,other,1,valve,non-transfused,67-73,<=40
NA,0,yes,no,no,24.39,male,77,yes,no,0,0,EF:>50%,0,no poaf,Skejby,0,NA,no,NA,0,non-transfused,0,NA,0,other,1,valve,non-transfused,>73,<=40
NA,0,yes,yes,no,29.73,male,67,no,no,0,0,EF:30-50%,0,no poaf,Aalborg,1,1.32,no,NA,0,non-transfused,0,<=2,0,other,1,valve,non-transfused,67-73,<=40
NA,0,yes,no,no,35.46,female,67,no,no,0,0,EF:>50%,0,no poaf,Aalborg,0,1.52,no,NA,0,non-transfused,0,<=2,0,cabgon,0,cabgon,non-transfused,67-73,<=40
NA,0,no,yes,yes,34.02,male,58,yes,no,0,0,EF:>50%,0,no poaf,Aalborg,0,NA,no,NA,0,non-transfused,0,NA,0,other,1,valve,non-transfused,<60,<=40
6,0,yes,no,yes,25.28,female,77,no,no,0,0,EF:<30%,0,poaf,Skejby,0,NA,yes,6,1,<14 days,0,NA,1,other,0,comb,<14 days,>73,<=40
NA,0,no,no,no,21.88,male,58,no,no,0,0,EF:>50%,0,no poaf,Skejby,0,0.75,no,NA,0,non-transfused,0,<=2,0,other,1,valve,non-transfused,<60,<=40
10,0,no,yes,no,26.33,male,70,no,no,0,0,EF:>50%,0,no poaf,Aalborg,0,NA,yes,4.285714286,7,<14 days,0,NA,1,other,0,comb,<14 days,67-73,<=40
NA,0,yes,no,yes,32.47,female,71,no,no,0,0,EF:>50%,0,no poaf,Skejby,0,NA,no,NA,0,non-transfused,0,NA,0,cabgoff,0,cabgoff,non-transfused,67-73,<=40
NA,0,no,no,no,23.88,male,71,no,no,0,0,EF:>50%,0,no poaf,Skejby,0,0.92,no,NA,0,non-transfused,0,<=2,0,cabgoff,0,cabgoff,non-transfused,67-73,<=40
NA,0,yes,no,no,29.07,male,60,no,no,0,0,EF:30-50%,1,no poaf,Skejby,0,NA,no,NA,0,non-transfused,0,NA,0,cabgon,0,cabgon,non-transfused,61-66,<=40
NA,0,yes,yes,no,32.95,male,57,no,no,0,0,EF:30-50%,0,poaf,Skejby,1,1.08,no,NA,0,non-transfused,0,<=2,0,cabgoff,0,cabgoff,non-transfused,<60,<=40
NA,0,yes,yes,yes,28.41,male,71,no,yes,1,0,EF:>50%,0,poaf,Skejby,0,NA,no,NA,0,non-transfused,0,NA,0,cabgon,0,cabgon,non-transfused,67-73,<=40
NA,0,yes,yes,no,30.76,male,73,no,no,0,0,EF:>50%,0,no poaf,Aalborg,0,NA,no,NA,0,non-transfused,0,NA,0,cabgoff,0,cabgoff,non-transfused,67-73,<=40
NA,0,yes,no,no,21.55,male,42,no,no,0,0,EF:>50%,0,no poaf,Aalborg,0,0.55,no,NA,0,non-transfused,0,<=2,0,cabgoff,0,cabgoff,non-transfused,<60,<=40
NA,0,no,yes,yes,31.83,male,80,yes,no,0,0,EF:>50%,0,no poaf,Aalborg,0,NA,no,NA,0,non-transfused,0,NA,0,cabgoff,0,cabgoff,non-transfused,>73,<=40
13,0,no,yes,yes,33.22,male,72,no,yes,0,0,EF:<30%,0,poaf,Skejby,0,3.56,yes,13,2,<14 days,0,<=2,0,other,1,valve,<14 days,67-73,<=40
NA,0,yes,yes,yes,20.52,male,64,yes,no,0,0,EF:30-50%,0,no poaf,Skejby,0,NA,no,NA,0,non-transfused,0,NA,0,cabgoff,0,cabgoff,non-transfused,61-66,<=40
NA,0,no,no,yes,24.69,male,65,no,no,1,0,EF:30-50%,0,no poaf,Aalborg,0,NA,no,NA,0,non-transfused,0,NA,0,cabgon,0,cabgon,non-transfused,61-66,<=40
NA,0,no,no,no,25.01,male,84,no,no,0,0,EF:>50%,0,no poaf,Skejby,0,1.79,no,NA,0,non-transfused,0,>2,0,other,1,valve,non-transfused,>73,<=40
NA,0,yes,no,yes,26.29,male,74,yes,no,0,0,EF:>50%,0,no poaf,Skejby,0,2.31,no,NA,0,non-transfused,0,<=2,1,other,0,comb,non-transfused,>73,<=40
6,0,no,no,yes,30.61,male,78,no,no,0,0,EF:>50%,0,no poaf,Skejby,0,1.59,yes,2,3,<14 days,0,<=2,1,other,0,comb,<14 days,>73,<=40
27,0,yes,no,yes,22.41,female,73,no,no,0,0,NA,0,no poaf,Skejby,0,32.13,yes,8.5,12,>=14 days,0,<=2,0,cabgon,0,cabgon,<14 days,67-73,<=40
34,0,no,no,no,22.76,male,78,no,no,0,0,EF:<30%,0,poaf,Skejby,0,39.62,yes,20.2,5,>=14 days,0,>2,0,other,1,valve,>=14 days,>73,<=40
16,0,yes,yes,no,28.4,male,62,no,no,0,0,EF:30-50%,0,no poaf,Skejby,0,1.32,yes,16,1,>=14 days,0,>2,0,cabgon,0,cabgon,>=14 days,61-66,<=40
NA,0,no,no,no,24.91,male,78,no,no,0,0,EF:>50%,0,no poaf,Skejby,0,1.94,no,NA,0,non-transfused,0,<=2,0,cabgoff,0,cabgoff,non-transfused,>73,<=40
8,0,yes,no,no,21.6,male,60,no,no,0,0,EF:>50%,0,no poaf,Aalborg,0,NA,yes,7.5,2,<14 days,0,NA,0,other,1,valve,<14 days,61-66,<=40
11,0,no,no,no,22.86,male,71,no,yes,1,0,EF:<30%,0,no poaf,Skejby,0,37.34,yes,5.421052632,19,<14 days,1,<=2,0,cabgon,0,cabgon,<14 days,67-73,<=40
NA,0,no,no,yes,26.12,male,60,no,no,0,0,EF:>50%,1,no poaf,Skejby,0,0.87,no,NA,0,non-transfused,0,<=2,0,cabgon,0,cabgon,non-transfused,61-66,<=40
NA,0,yes,no,no,27.05,female,66,no,no,0,0,EF:>50%,0,poaf,Aalborg,0,NA,no,NA,0,non-transfused,0,NA,0,cabgoff,0,cabgoff,non-transfused,61-66,<=40
NA,0,yes,yes,no,29.07,male,75,yes,no,NA,0,EF:>50%,1,poaf,Aalborg,0,NA,no,NA,0,non-transfused,0,NA,0,cabgon,0,cabgon,non-transfused,>73,<=40
NA,0,no,no,no,24,male,70,no,no,0,0,EF:>50%,0,poaf,Skejby,0,NA,no,NA,0,non-transfused,0,NA,0,other,1,valve,non-transfused,67-73,<=40
NA,0,yes,no,yes,27.4,male,61,no,no,0,0,EF:>50%,1,no poaf,Skejby,0,NA,no,NA,0,non-transfused,0,NA,0,cabgon,0,cabgon,non-transfused,61-66,<=40
NA,0,yes,yes,yes,34.6,male,68,no,yes,0,NA,NA,1,no poaf,Aalborg,0,1.88,no,NA,0,non-transfused,0,<=2,0,cabgon,0,cabgon,non-transfused,67-73,<=40
8,1,yes,yes,yes,23.88,male,73,no,no,0,0,EF:>50%,0,poaf,Skejby,0,NA,yes,4.8,5,<14 days,0,NA,0,other,1,valve,<14 days,67-73,<=40
NA,0,yes,no,yes,29.22,male,47,no,no,0,0,EF:>50%,0,no poaf,Skejby,0,NA,no,NA,0,non-transfused,0,NA,0,cabgoff,0,cabgoff,non-transfused,<60,<=40
8,0,no,no,no,24.38,male,65,no,no,0,0,EF:>50%,0,poaf,Skejby,0,0.87,yes,7,2,<14 days,0,<=2,0,other,1,valve,<14 days,61-66,<=40
18,0,no,no,no,24.8,male,76,no,no,0,0,EF:>50%,0,no poaf,Aalborg,0,1.18,yes,18,2,>=14 days,0,<=2,1,other,0,comb,>=14 days,>73,<=40
NA,0,yes,no,no,22.53,male,68,no,no,0,0,EF:>50%,0,poaf,Skejby,0,0.7,no,NA,0,non-transfused,0,<=2,0,cabgon,0,cabgon,non-transfused,67-73,<=40
NA,0,no,no,yes,21.63,male,46,no,no,0,0,EF:>50%,0,no poaf,Aalborg,0,NA,no,NA,0,non-transfused,0,NA,0,other,1,valve,non-transfused,<60,<=40
NA,0,no,yes,no,33.95,female,71,no,yes,0,0,EF:>50%,0,no poaf,Aalborg,0,2.75,no,NA,0,non-transfused,0,<=2,1,other,0,comb,non-transfused,67-73,<=40
NA,0,no,no,no,30.69,male,65,no,no,0,0,EF:>50%,0,no poaf,Aalborg,0,NA,no,NA,0,non-transfused,0,NA,0,other,1,valve,non-transfused,61-66,<=40
NA,0,no,no,no,27.47,male,76,no,no,1,0,EF:>50%,0,poaf,Aalborg,0,NA,no,NA,0,non-transfused,0,NA,0,cabgon,0,cabgon,non-transfused,>73,<=40
NA,0,yes,no,yes,22.77,male,70,no,no,0,0,EF:30-50%,0,no poaf,Skejby,0,1.36,no,NA,0,non-transfused,0,<=2,0,cabgoff,0,cabgoff,non-transfused,67-73,<=40
NA,0,yes,yes,yes,30.85,male,72,no,no,0,0,EF:>50%,0,no poaf,Skejby,0,1.05,no,NA,0,non-transfused,0,<=2,0,cabgon,0,cabgon,non-transfused,67-73,<=40
NA,0,no,yes,yes,28.36,male,66,no,no,0,0,EF:>50%,0,no poaf,Skejby,0,NA,no,NA,0,non-transfused,0,NA,0,cabgon,0,cabgon,non-transfused,61-66,<=40
[truncated: 979 more rows]
